# Supplementary material for: A plausible identifiable model of the canonical NF-κB signaling pathway
Source: PLoS One. 2023 Jun 2;18(6):e0286416. doi: 10.1371/journal.pone.0286416 (PMC10237389; doi:10.1371/journal.pone.0286416)
Supplement: S1 Code — (ZIP) [file pone.0286416.s015.zip]

Archive with 34 entries (23 files):
- S1_Codes/
- S1_Codes/BNGL files/
- S1_Codes/BNGL files/Jaruszewicz_et_al_BNGL_README.txt
- S1_Codes/BNGL files/Krishna_et_al_2006_model - BNGL file/
- S1_Codes/BNGL files/Krishna_et_al_2006_model - BNGL file/Krishna_et_al_2006_model_combination_experiment_fit.bngl
- S1_Codes/BNGL files/Lipniacki_et_al_2004_model - BNGL file/
- S1_Codes/BNGL files/Lipniacki_et_al_2004_model - BNGL file/lipniacki_original_model_combination_protocol.bngl
- S1_Codes/BNGL files/Lipniacki_et_al_2004_model - BNGL file/lipniacki_original_model_on_off_protocol.bngl
- S1_Codes/BNGL files/Reduced2023 - BNGL file/
- S1_Codes/BNGL files/Reduced2023 - BNGL file/fitted_reduced_model_combination_protocol.bngl
- S1_Codes/BNGL files/Reduced2023 - BNGL file/fitted_reduced_model_on_off_protocol.bngl
- S1_Codes/MATLAB files/
- S1_Codes/MATLAB files/Ashall2009/
- S1_Codes/MATLAB files/Ashall2009/ashall.m
- S1_Codes/MATLAB files/Ashall2009/run_simulate_ashall.m
- S1_Codes/MATLAB files/Ashall2009/simulate_ashall.m
- S1_Codes/MATLAB files/Hoffmann2002/
- S1_Codes/MATLAB files/Hoffmann2002/hoffmann.m
- S1_Codes/MATLAB files/Hoffmann2002/run_simulate_hoffmann.m
- S1_Codes/MATLAB files/Hoffmann2002/simulate_hoffmann.m
- S1_Codes/MATLAB files/Jaruszewicz_et_al_MATLAB_README.txt
- S1_Codes/MATLAB files/Lipniacki2004/
- S1_Codes/MATLAB files/Lipniacki2004/lipniacki.m
- S1_Codes/MATLAB files/Lipniacki2004/parameters_lipniacki.m
- S1_Codes/MATLAB files/Lipniacki2004/run_simulate_lipniacki.m
- S1_Codes/MATLAB files/Lipniacki2004/simulate_lipniacki.m
- S1_Codes/MATLAB files/Murakawa2015/
- S1_Codes/MATLAB files/Murakawa2015/murakawa.m
- S1_Codes/MATLAB files/Murakawa2015/run_simulate_murakawa.m
- S1_Codes/MATLAB files/Murakawa2015/simulate_murakawa.m
- S1_Codes/MATLAB files/Reduced2023/
- S1_Codes/MATLAB files/Reduced2023/reduced.m
- S1_Codes/MATLAB files/Reduced2023/run_simulate_reduced.m
- S1_Codes/MATLAB files/Reduced2023/simulate_reduced.m
