# Supplementary material for: A plausible identifiable model of the canonical NF-κB signaling pathway
Source: PLoS One. 2023 Jun 2;18(6):e0286416. doi: 10.1371/journal.pone.0286416 (PMC10237389; doi:10.1371/journal.pone.0286416)
Supplement: S1 Code — (ZIP) [file pone.0286416.s015.zip › S1_Codes/BNGL files/Jaruszewicz_et_al_BNGL_README.txt]

 This directory contains BNGL files with NF-kB models developed in the paper

 "A plausible identifiable model of the canonical NF-κB signaling pathway" 

 by Joanna Jaruszewicz-Blonska, Ilona Kosiuk, Wiktor Prus, and Tomasz Lipniacki
 
 PLOS ONE (2023)


 - - - - - - - - - - - - - - - - - - - - - - - - - - - - - - - - - - - - - - - - - - - - - - - - - - - - - - - - - - - - - - - - - - - - - -

 List of models and corresponding BNGL files:


 - the Krishna et al. 2006 model ("Krishna_et_al_2006_model_combination_experiment_fit.bngl")
 
 - the Lipniacki et al. 2004 model ("lipniacki_original_model_combination_protocol.bngl", "lipniacki_original_model_on_off_protocol.bngl")
 
 - the reduced 2023 model ("fitted_reduced_model_combination_protocol.bngl", "fitted_reduced_model_on_off_protocol.bngl")


 The mathematical details of the models are given in S1 Text and S2 Text. 

- - - - - - - - - - - - - - - - - - - - - - - - - - - - - - - - - - - - - - - - - - - - - - - - - - - - - - - - - - - - - - - - - - - - - -

 Each BNGL file is located in its own folder.  
 Name of the folders represents the models.  
 In every folder, you can find the corresponding BNGL file describing the model specification and a set of commands 
 that operate on the model.

- - - - - - - - - - - - - - - - - - - - - - - - - - - - - - - - - - - - - - - - - - - - - - - - - - - - - - - - - - - - - - - - - - - - - -


 File Description:


 1. "Krishna_et_al_2006_model_combination_experiment_fit.bngl"

 This file describes the Krishna et al. 2006 model.
 The parameter values are obtained from fitting the model to the Lipniacki et al. 2002 model. 
 The simulation shows the dynamics of the Krishna et al. 2006 model in the combination experiment (defined in S1 Table) 
 for WT cells (shown in red in  S8 Fig). The numerical values are sampled in time points used for model fitting (and connected  by straight lines)


 2. "lipniacki_original_model_combination_protocol.bngl"

 This file describes the (original) Lipniacki et al. 2004 model.
 The parameter values are taken from Table A in S2 Text.  The simulation shows the dynamics of the original model in the 
 combination experiment (defined in S1 Table) for WT cells (shown in dark grey in Fig 2) and A20KO cells (S4 Fig). 

 Changing the parameters to one of 5 parameter sets from S3 Table, reproduces the results shown in Fig 3 for WT cells and 
 results in S5 Fig for A20KO cells.


 3. "lipniacki_original_model_on_off_protocol.bngl"

 This file describes the (original) Lipniacki et al. 2004 model.
 The parameter values are taken from Table A in S2 Text. The simulation shows the dynamics of the original model in 
 the on-off experiment (defined in Table 2) for WT cells and A20KO cells.


 4. "fitted_reduced_model_combination_protocol.bngl"

 This file describes the reduced model. The parameter values are taken from Table 1 (fitted values). 
 The simulation shows the dynamics of the (fitted) reduced model in the combination experiment (defined in S1 Table) 
 for WT cells (shown in red in Fig 2) and A20KO cells (S4 Fig). 

 The parameters can be changed to pre-fitted values (Table 1) to reproduced the dynamics of the rescaled reduced model
 (before its fitting to the original model), shown in Fig 2 (grey dashed).
 
 Changing the parameters to one of 5 parameter sets from S4 Table, reproduces the results shown in Fig 3 for WT cells 
 and results in S5 Fig for A20KO cells.


 5. "fitted_reduced_model_on_off_protocol.bngl"

 This file describes the reduced NF-kB model and the on-off protocol (defined in Table 2).
 The parameter values are taken from Table 1 (fitted values). 
 The simulation shows the dynamics of the (fitted) reduced model for the on-off protocol (defined in Table 2) 
 for WT cells (shown in S6 Fig) and A20KO cells. 


 
- - - - - - - - - - - - - - - - - - - - - - - - - - - - - - - - - - - - - - - - - - - - - - - - - - - - - - - - - - - - - - - - - - - - - - 


How to:

 1. Start RuleBender.  
  
 2. Navigate to the folder for the model that you want to simulate. 

 3. Open the BNGL file and click 'Run' to simulate. 

 4. New parameters can be specified in each of the bngl files.


- - - - - - - - - - - - - - - - - - - - - - - - - - - - - - - - - - - - - - - - - - - - - - - - - - - - - - - - - - - - - - - - - - - - - - 

 

# For a description of the BioNetGen language (BNGL) see e.g. Faeder et al
# [Meth. Mol. Biol. (2009), http://dx.doi.org/10.1007/978-1-59745-525-1_5].
# The model may be executed using BioNetGen [http://www.bionetgen.org].
# We recommend using BioNetGen within RuleBender [http://www.rulebender.org].


 
