# Supplementary material for: A plausible identifiable model of the canonical NF-κB signaling pathway
Source: PLoS One. 2023 Jun 2;18(6):e0286416. doi: 10.1371/journal.pone.0286416 (PMC10237389; doi:10.1371/journal.pone.0286416)
Supplement: S1 Code — (ZIP) [file pone.0286416.s015.zip › S1_Codes/BNGL files/Krishna_et_al_2006_model - BNGL file/Krishna_et_al_2006_model_combination_experiment_fit.bngl]

# This BioNetGen file features the article:
#
# -----------------------------------------------------------------------------
#
#                "A plausible  identifiable model of the canonical
#                           NF-kappaB signaling pathway"
#
#          by  Jaruszewicz-Blonska J,  Kosiuk I,  Prus W,  & Lipniacki T
#
#                               PLOS ONE (2023)
#
# -----------------------------------------------------------------------------
#
# For a description of the BioNetGen language (BNGL) see, e.g., Faeder et al.
# [Meth. Mol. Biol. (2009), http://dx.doi.org/10.1007/978-1-59745-525-1_5].
# The model may be executed using BioNetGen [http://www.bionetgen.org].
# We recommend using BioNetGen within RuleBender [http://www.rulebender.org].
#
# This is a BNGL model of 'reinterpreted' Krishna et al. 2006 model developed in
# https://doi.org/10.1073/pnas.0604085103
# 
# In contrast to the original Krishna et al. assumption, it is assumed that
# parameter C (governing IκBα degradation) remains constant, while parameter A
# (multiplying the source term for NF-κB) attains its nominal value, when TNF
# is on, and zero value, when TNF is off. 


begin parameters
    # fitted parameter values
    A__FREE         0.00035028347653240176
    B__FREE   1980472.5523591281
    C__FREE         0.003822308139151401
    delta__FREE     4.868970768598354
    eps__FREE       0.015814934580421512
    gamma_M__FREE   0.00039478626147070576

                          # original values:
    A      A__FREE        #   0.007
    B      B__FREE        # 954.5
    C      C__FREE        #   0.035
    delta  delta__FREE    #   0.029
    eps    eps__FREE      #   0.00002
    gamma_M gamma_M__FREE # 0.017/60   # This parameter defines the time scale 2.8333e-4.

    k_tl     1

    Ninit    0
    Iminit   0
    Iinit    0

    TR       0
end parameters


begin species
    N()   Ninit
    Im()  Iminit
    I()   Iinit
end species


begin observables
    Species  NFkB_n         N()
    Species  tIkBa          Im()
    Species  IkBa_cyt_free  I()
end observables


begin functions
    k_NFkBimport()          TR*A*(1-NFkB_n)/(eps+IkBa_cyt_free)
    k_NFkBexport()          B*IkBa_cyt_free/(NFkB_n+delta)
    k_IkBa_transport()      C*(1-NFkB_n)/(IkBa_cyt_free+eps)
    k_sys()                 NFkB_n
end functions


begin reaction rules

    # 1st eqn, for NFkB_n     NFkB_n'=A*(1-NFkB_n)/(eps+IkBa_cyt_free) -B*IkBa_cyt_free*NFkB_n/(NFkB_n+delta)
    0  ->  N()                gamma_M* k_NFkBimport()     #1st term
    N()  -> 0                 gamma_M* k_NFkBexport()     #2nd term

    # 2nd eqn, for I_m        I_'= NFkB_n*NFkB_n - I_m
    N() ->  N() + Im()        gamma_M* k_sys()            #1st term
    Im() -> 0                 gamma_M                     #2nd term

    # 3rd eqn, for I          I'= I_m- C*(1-NFkB_n)*I/(I+eps)
    Im() ->  Im() +  I()      gamma_M*k_tl                #1st term
    I() ->  0                 gamma_M*k_IkBa_transport()  #2nd term

end reaction rules


begin actions

    generate_network({overwrite=>1});


    # ########################################################
    # ##### combination experiment for WT cells #############
    # #######################################################

    setParameter("TR",0);
    simulate_ode({suffix=>"continuous",t_end=>3600,n_steps=>1000,atol=>1e-16,rtol=>1e-16, sparse=>1, steady_state=>1});
    saveConcentrations()


    #------------------------------------
    # protocol continuous for WT cells
    #------------------------------------

    #simulate_ode({suffix=>"ode",t_end=>1*3600,n_steps=>1,atol=>1e-16,rtol=>1e-16, sparse=>1});
    #
    setParameter("TR",1);
    simulate_ode({suffix=>"continuous",continue=>0, t_start=>0, t_end=>14400,sample_times =>[0,300,600,900,1800,2700,3600,5400,7200,14400],atol=>1e-16,rtol=>1e-16, sparse=>1});

    setParameter("TR",0);

    resetConcentrations()

    setParameter("TR",1);
    simulate_ode({suffix=>"continuous2",continue=>0, t_start=>0, t_end=>14400,sample_times =>[0,300,600,900,1800,2700,3600,5400,7200,14400],atol=>1e-16,rtol=>1e-16, sparse=>1});
    setParameter("TR",0);

    resetConcentrations()

    setParameter("TR",1);
    simulate_ode({suffix=>"continuous3",continue=>0, t_start=>0, t_end=>14400,sample_times =>[0,300,600,900,1800,2700,3600,5400,7200,14400],atol=>1e-16,rtol=>1e-16, sparse=>1});
    setParameter("TR",0);


    #-----------------------------------
    # protocol pulses 5_60 for WT cells
    #-----------------------------------

    resetConcentrations()

    setParameter("TR",1);
    simulate_ode({suffix=>"pulse5_60min",continue=>0,t_end=>5*60,n_steps=>1,atol=>1e-16,rtol=>1e-16, sparse=>1,atol=>1e-16,rtol=>1e-16, sparse=>1}); # 1. pulse 5min

    setParameter("TR",0);
    simulate_ode({suffix=>"pulse5_60min",continue=>1,t_end=>60*60, sample_times =>[600, 900, 1800, 2700, 3600],atol=>1e-16,rtol=>1e-16, sparse=>1,atol=>1e-16,rtol=>1e-16, sparse=>1}); # 55min break

    setParameter("TR",1);
    simulate_ode({suffix=>"pulse5_60min",continue=>1,t_end=>65*60,n_steps=>1,atol=>1e-16,rtol=>1e-16, sparse=>1,atol=>1e-16,rtol=>1e-16, sparse=>1}); # 2. pulse 5min

    setParameter("TR",0);
    simulate_ode({suffix=>"pulse5_60min",continue=>1,t_end=>120*60,sample_times =>[4200,4500,5400,6300,7200],atol=>1e-16,rtol=>1e-16, sparse=>1,atol=>1e-16,rtol=>1e-16, sparse=>1}); # 55min break

    setParameter("TR",1);
    simulate_ode({suffix=>"pulse5_60min",continue=>1,t_end=>125*60,n_steps=>1,atol=>1e-16,rtol=>1e-16, sparse=>1,atol=>1e-16,rtol=>1e-16, sparse=>1}); # 3. pulse 5min

    setParameter("TR",0);
    simulate_ode({suffix=>"pulse5_60min",continue=>1,t_end=>43200,sample_times =>[7800,8100,9000,9900,10800,12600,14400,18000,21600,28800,43200],atol=>1e-16,rtol=>1e-16, sparse=>1,atol=>1e-16,rtol=>1e-16, sparse=>1}); # 55min break


    #----------------------------------------------------
    # protocol pulses 5min-100min for WT cells
    #----------------------------------------------------

    resetConcentrations()

    setParameter("TR",1);
    simulate_ode({suffix=>"pulse5_100min",continue=>0,t_end=>5*60,n_steps=>1,atol=>1e-16,rtol=>1e-16, sparse=>1}); # 1. pulse 5min

    setParameter("TR",0);
    simulate_ode({suffix=>"pulse5_100min",continue=>1,t_start=>5*60,t_end=>90*60, sample_times =>[300,600,900,1800,2700,3600,5400],atol=>1e-16,rtol=>1e-16, sparse=>1}); # 85min break
    simulate_ode({suffix=>"pulse5_100min",continue=>1,t_end=>100*60, n_steps=>1,atol=>1e-16,rtol=>1e-16, sparse=>1}); # +10min break

    setParameter("TR",1);
    simulate_ode({suffix=>"pulse5_100min",continue=>1,t_end=>105*60,n_steps=>1,atol=>1e-16,rtol=>1e-16, sparse=>1}); # 2. pulse 5min

    setParameter("TR",0);
    simulate_ode({suffix=>"pulse5_100min",continue=>1,t_end=>190*60,sample_times =>[6600,6900,7200,7800,8700,9600,11400],atol=>1e-16,rtol=>1e-16, sparse=>1}); # 85min break
    simulate_ode({suffix=>"pulse5_100min",continue=>1,t_end=>200*60,n_steps=>1,atol=>1e-16,rtol=>1e-16, sparse=>1}); # 10min break

    setParameter("TR",1);
    simulate_ode({suffix=>"pulse5_100min",continue=>1,t_end=>205*60,n_steps=>1,atol=>1e-16,rtol=>1e-16, sparse=>1}); # 3. pulse 5min

    setParameter("TR",0);
    simulate_ode({suffix=>"pulse5_100min",continue=>1,t_end=>43200,sample_times =>[12600,12900,13200,13800,14400,14700,15600,17400,19200,20400,26400,33600,43200],atol=>1e-16,rtol=>1e-16, sparse=>1});


    # --------------------------------------------
    # protocol pulses 5min-200min for WT cells
    #---------------------------------------------

    resetConcentrations()

    setParameter("TR",1);
    simulate_ode({suffix=>"pulse5_200min",continue=>0,t_end=>5*60,n_steps=>1,atol=>1e-16,rtol=>1e-16, sparse=>1,atol=>1e-16,rtol=>1e-16, sparse=>1}); # 1. pulse 5min

    setParameter("TR",0);
    simulate_ode({suffix=>"pulse5_200min",continue=>1,t_end=>200*60, sample_times =>[300, 600, 900, 1800, 2700, 3600, 5400,7200],atol=>1e-16,rtol=>1e-16, sparse=>1,atol=>1e-16,rtol=>1e-16, sparse=>1});

    setParameter("TR",1);
    simulate_ode({suffix=>"pulse5_200min",continue=>1,t_end=>205*60,n_steps=>1,atol=>1e-16,rtol=>1e-16, sparse=>1,atol=>1e-16,rtol=>1e-16, sparse=>1}); # 2. pulse 5min

    setParameter("TR",0);
    simulate_ode({suffix=>"pulse5_200min",continue=>1,t_end=>400*60,sample_times =>[12300,12600, 12900, 13800, 14400,14700,15600, 17400, 19200],atol=>1e-16,rtol=>1e-16, sparse=>1,atol=>1e-16,rtol=>1e-16, sparse=>1});

    setParameter("TR",1);
    simulate_ode({suffix=>"pulse5_200min",continue=>1,t_end=>405*60,n_steps=>1,atol=>1e-16,rtol=>1e-16, sparse=>1,atol=>1e-16,rtol=>1e-16, sparse=>1}); # 3. pulse 5min

    setParameter("TR",0);
    simulate_ode({suffix=>"pulse5_200min",continue=>1,t_end=>43200,sample_times =>[24300,24600, 24900, 25800, 26400,26700,27600,29400,31200,38400,43200],atol=>1e-16,rtol=>1e-16, sparse=>1,atol=>1e-16,rtol=>1e-16, sparse=>1});


    # ----------------------------------------------
    # # protocol pulses 22.5min-45min for WT cells
    #-----------------------------------------------

    resetConcentrations()

    setParameter("TR",1);
    simulate_ode({suffix=>"pulse22_5min",continue=>0,t_end=>22.5*60, sample_times =>[300, 600, 900],atol=>1e-16,rtol=>1e-16, sparse=>1,atol=>1e-16,rtol=>1e-16, sparse=>1}); # 1. pulse 15min

    setParameter("TR",0);
    simulate_ode({suffix=>"pulse22_5min",continue=>1,t_end=>30*60, n_steps=>1,atol=>1e-16,rtol=>1e-16, sparse=>1,atol=>1e-16,rtol=>1e-16, sparse=>1}); # [1800] 7.5min break
    simulate_ode({suffix=>"pulse22_5min",continue=>1,t_end=>45*60, n_steps=>1,atol=>1e-16,rtol=>1e-16, sparse=>1,atol=>1e-16,rtol=>1e-16, sparse=>1}); # do 2700s 15min break

    setParameter("TR",1);
    simulate_ode({suffix=>"pulse22_5min",continue=>1,t_end=>45*60+22.5*60, sample_times =>[3000, 3300, 3600],atol=>1e-16,rtol=>1e-16, sparse=>1,atol=>1e-16,rtol=>1e-16, sparse=>1}); # 2. pulse 15min

    setParameter("TR",0);
    simulate_ode({suffix=>"pulse22_5min",continue=>1,t_end=>75*60,n_steps=>1,atol=>1e-16,rtol=>1e-16, sparse=>1,atol=>1e-16,rtol=>1e-16, sparse=>1}); # [45*60+1800=4500] 7.5min break
    simulate_ode({suffix=>"pulse22_5min",continue=>1,t_end=>90*60, n_steps=>1,atol=>1e-16,rtol=>1e-16, sparse=>1,atol=>1e-16,rtol=>1e-16, sparse=>1}); # till 45*60+2700s 15min break

    setParameter("TR",1);
    simulate_ode({suffix=>"pulse22_5min",continue=>1,t_end=>90*60+22.5*60, sample_times =>[5700, 6000, 6300],atol=>1e-16,rtol=>1e-16, sparse=>1,atol=>1e-16,rtol=>1e-16, sparse=>1}); # 2. pulse 15min

    setParameter("TR",0);
    simulate_ode({suffix=>"pulse22_5min",continue=>1,t_end=>43200,sample_times =>[7200, 8100, 9000, 9900, 10800, 12600, 14400, 17100, 19800, 27000, 43200],atol=>1e-16,rtol=>1e-16, sparse=>1,atol=>1e-16,rtol=>1e-16, sparse=>1}); # 2h


    # ------------------------------------------
    # protocol pulses 45-90min for WT cells
    # ------------------------------------------

    resetConcentrations()

    setParameter("TR",1);
    simulate_ode({suffix=>"pulse45min",continue=>0,t_end=>45*60, sample_times =>[300,600,900,1800,2700],atol=>1e-16,rtol=>1e-16, sparse=>1}); # 1. pulse 30min

    setParameter("TR",0);
    simulate_ode({suffix=>"pulse45min",continue=>1,t_end=>60*60, n_steps=>1,atol=>1e-16,rtol=>1e-16, sparse=>1}); # [3600] 15min break
    simulate_ode({suffix=>"pulse45min",continue=>1,t_end=>90*60, n_steps=>1,atol=>1e-16,rtol=>1e-16, sparse=>1}); # [5400] 30min break

    setParameter("TR",1);
    simulate_ode({suffix=>"pulse45min",continue=>1,t_end=>90*60+45*60, sample_times =>[5700,6000,6300,7200,8100],atol=>1e-16,rtol=>1e-16, sparse=>1}); # 2. pulse 30min

    setParameter("TR",0);
    simulate_ode({suffix=>"pulse45min",continue=>1,t_end=>150*60,n_steps=>1,atol=>1e-16,rtol=>1e-16, sparse=>1}); # [150*60=9000] 15min break
    simulate_ode({suffix=>"pulse45min",continue=>1,t_end=>180*60, n_steps=>1,atol=>1e-16,rtol=>1e-16, sparse=>1}); # [10800]  30min break

    setParameter("TR",1);
    simulate_ode({suffix=>"pulse45min",continue=>1,t_end=>180*60+45*60, sample_times =>[11100,11400,11700,12600,13500],atol=>1e-16,rtol=>1e-16, sparse=>1}); # 3. pulse 15min

    setParameter("TR",0);
    simulate_ode({suffix=>"pulse45min",continue=>1,t_end=>43200,sample_times =>[14400,16200,18000,19800,25200,32400,43200],atol=>1e-16,rtol=>1e-16, sparse=>1});

end actions
