# Supplementary material for: A plausible identifiable model of the canonical NF-κB signaling pathway
Source: PLoS One. 2023 Jun 2;18(6):e0286416. doi: 10.1371/journal.pone.0286416 (PMC10237389; doi:10.1371/journal.pone.0286416)
Supplement: S1 Code — (ZIP) [file pone.0286416.s015.zip › S1_Codes/BNGL files/Reduced2023 - BNGL file/fitted_reduced_model_combination_protocol.bngl]

# This BioNetGen file features the article:
#
# -----------------------------------------------------------------------------
#
#                "A plausible  identifiable model of the canonical
#                           NF-kappaB signaling pathway"
#
#            by  Jaruszewicz-Blonska J, Kosiuk I,  Prus W,  & Lipniacki T
#              
#
#                           
#
# -----------------------------------------------------------------------------
#
# For a description of the BioNetGen language (BNGL) see e.g. Faeder et al
# [Meth. Mol. Biol. (2009), http://dx.doi.org/10.1007/978-1-59745-525-1_5].
# The model may be executed using BioNetGen [http://www.bionetgen.org].
# We recommend using BioNetGen within RuleBender [http://www.rulebender.org].


# ----------------- Reaction parameters -----------------------------------------

 # FITTED VALUES

begin parameters

k_deg           0.000107
k_1             0.00195
k_3             0.00145
k_2             0.0357
a_3             0.0946
delta           0.1083
epsilon         0.0428
c_deg           0.000106
c_4a            0.00313
a_2             0.0763          
c_5a            0.0000578
i_1a            0.000595
c_3a            0.000372

TR 0  	                                           # TNF on(1)/off(0)


# PRE-FITTED VALUES

#  k_1                2.5*1e-3            
#  k_3			      1.5*1e-3
#  k_deg		      1.25*1e-4
#  c_deg              1.71429*1e-4
#  c_3a               4e-4
#  c_4a               0.003125
#  c_5a               1e-4
#  i_1a               1e-3
#  k_2                0.0025
#  a_3                0.2
#  delta		      0.0833333
#  epsilon	    	  0.01667
#  a_2		    	  0.04
 
 


end parameters
# =============================================================================
begin molecule types
IKK(st~n~a)      		              # neutral/active form of IKK kinase
IkBa()    				              # cytoplasmic, IkB
IkBa_mRNA()                           # IkBa transcript
A20()                                 # cytoplasmic A20
NFkB()     			                  # nuclear NFkB
end molecule types
# =============================================================================
begin seed species
IKK(st~n)   1   		              # neutral/active form of IKK kinase
IKK(st~a)   0   			          # neutral/active form of IKK kinase
IkBa()      0				          # cytoplasmic, IkB
IkBa_mRNA() 0                         # IkBa transcript
A20()       0                         # cytoplasmic A20
NFkB()      0				          # nuclear NFkB
end seed species
# =============================================================================
begin observables
Species IKK_a 	IKK(st~a)     		   # neutral/active form of IKK kinase
Species tIkBa 	IkBa_mRNA()            # IkBa transcript
Species A20     A20()                  # cytoplasmic A20
Species NFkB_n	NFkB()      		   # nuclear NFkB
Species IkBa	IkBa()                 # cytoplasmic, IkB
Species IKK_n 	IKK(st~n)     		   # neutral/active form of IKK kinase
end observables
# =============================================================================
begin functions
k_NFkBimport() a_3*delta*(1-NFkB_n)/(IkBa+ delta)
k_NFkBexport() i_1a/(NFkB_n+epsilon)
k_IkBatransport() a_2+(a_3*(1-NFkB_n))/((IkBa+delta))
end functions
# =============================================================================
begin reaction rules
# TNFR1 activation and signal transduction cascade
#
IKK(st~n)->IKK(st~a)      k_1*TR
0 -> IKK(st~n)  	      k_deg
IKK(st~a) -> 0 	          k_deg+k_3
IKK(st~n) -> 0 	          k_deg


# A20 synthesis and degradation, IkB transcription, translation, mRNA and protein degradation
#
NFkB() -> NFkB() + A20() 		          c_deg
A20() -> 0 					              c_deg
NFkB() -> NFkB() + IkBa_mRNA()            c_3a
IkBa_mRNA() -> 0 				          c_3a
IkBa_mRNA() -> IkBa_mRNA() + IkBa()	      c_4a
IkBa() -> 0 					          c_5a


# Protein interactions
#
A20() + IKK(st~a) -> A20()   	            k_2*TR
IKK(st~a) -> IKK(st~a) + NFkB()             k_NFkBimport()
NFkB() + IkBa() -> 0		                k_NFkBexport()
IKK(st~a)+IkBa() -> IKK(st~a)               k_IkBatransport()
end reaction rules


# - - - - - - - - - - - - - - - - - - - - - - - - - - - - - - - - - - - - - - -

begin actions

generate_network({overwrite=>1});

# - - - - - - - - - - - - - - - - - - - - - - - - - - - - - - - - - - - - - - -

#
# 
# 
# ########################################################
# ##### combination experiment for WT cells #############
# #######################################################
#
setParameter("TR",0); 

simulate_ode({suffix=>"continuous",t_end=>30*24*3600,n_steps=>200,atol=>1e-16,rtol=>1e-16, sparse=>1, sparse=>1, steady_state=>1}); 

saveConcentrations()


#protocol continuous for WT cells

setParameter("TR",1); 

simulate_ode({suffix=>"continuous",continue=>0, t_start=>0, t_end=>14400, n_steps=>200,atol=>1e-16,rtol=>1e-16, sparse=>1}); 
setParameter("TR",0); 

resetConcentrations()


#protocol pulses 5_60 for WT cells


setParameter("TR",1); 
simulate_ode({suffix=>"pulse5_60min",continue=>0,t_end=>5*60,n_steps=>1,atol=>1e-16,rtol=>1e-16, sparse=>1,atol=>1e-16,rtol=>1e-16, sparse=>1}); # 1. puls 5min

setParameter("TR",0); 
simulate_ode({suffix=>"pulse5_60min",continue=>1,t_end=>60*60,  n_steps=>200, atol=>1e-16,rtol=>1e-16, sparse=>1,atol=>1e-16,rtol=>1e-16, sparse=>1}); # 55min break

setParameter("TR",1); 
simulate_ode({suffix=>"pulse5_60min",continue=>1,t_end=>65*60,n_steps=>1,atol=>1e-16,rtol=>1e-16, sparse=>1,atol=>1e-16,rtol=>1e-16, sparse=>1}); # 2. puls 5min

setParameter("TR",0); 
simulate_ode({suffix=>"pulse5_60min",continue=>1,t_end=>120*60,n_steps=>200, atol=>1e-16,rtol=>1e-16, sparse=>1,atol=>1e-16,rtol=>1e-16, sparse=>1}); # 55min break

setParameter("TR",1); 
simulate_ode({suffix=>"pulse5_60min",continue=>1,t_end=>125*60,n_steps=>1,atol=>1e-16,rtol=>1e-16, sparse=>1,atol=>1e-16,rtol=>1e-16, sparse=>1}); # 3. puls 5min

setParameter("TR",0); 
simulate_ode({suffix=>"pulse5_60min",continue=>1,t_end=>43200,n_steps=>200,atol=>1e-16,rtol=>1e-16, sparse=>1,atol=>1e-16,rtol=>1e-16, sparse=>1}); # 55min break

resetConcentrations()
 

# protocol pulses 5min-100min for WT cells

setParameter("TR",1); 
simulate_ode({suffix=>"pulse5_100min",continue=>0,t_end=>5*60,n_steps=>1,atol=>1e-16,rtol=>1e-16, sparse=>1}); # 1. puls 5min


setParameter("TR",0); 
simulate_ode({suffix=>"pulse5_100min",continue=>1,t_start=>5*60,t_end=>90*60, n_steps=>200,atol=>1e-16,rtol=>1e-16, sparse=>1}); # 85min break
simulate_ode({suffix=>"pulse5_100min",continue=>1,t_end=>100*60, n_steps=>1,atol=>1e-16,rtol=>1e-16, sparse=>1}); # +10min break


setParameter("TR",1); 
simulate_ode({suffix=>"pulse5_100min",continue=>1,t_end=>105*60,n_steps=>1,atol=>1e-16,rtol=>1e-16, sparse=>1}); # 2. puls 5min

setParameter("TR",0); 
simulate_ode({suffix=>"pulse5_100min",continue=>1,t_end=>190*60,n_steps=>200,atol=>1e-16,rtol=>1e-16, sparse=>1}); # 85min break
simulate_ode({suffix=>"pulse5_100min",continue=>1,t_end=>200*60,n_steps=>1,atol=>1e-16,rtol=>1e-16, sparse=>1}); # 10min break


setParameter("TR",1); 
simulate_ode({suffix=>"pulse5_100min",continue=>1,t_end=>205*60,n_steps=>1,atol=>1e-16,rtol=>1e-16, sparse=>1}); # 3. puls 5min

setParameter("TR",0); 
simulate_ode({suffix=>"pulse5_100min",continue=>1,t_end=>43200,n_steps=>200,atol=>1e-16,rtol=>1e-16, sparse=>1});

resetConcentrations()
# 
# 
# 
# 
# # protocol pulses 5min-200min for WT cells


setParameter("TR",1); 
simulate_ode({suffix=>"pulse5_200min",continue=>0,t_end=>5*60,n_steps=>1,atol=>1e-16,rtol=>1e-16, sparse=>1,atol=>1e-16,rtol=>1e-16, sparse=>1}); # 1. puls 5min

setParameter("TR",0); 
simulate_ode({suffix=>"pulse5_200min",continue=>1,t_end=>200*60, n_steps=>200,atol=>1e-16,rtol=>1e-16, sparse=>1,atol=>1e-16,rtol=>1e-16, sparse=>1}); 

setParameter("TR",1); 
simulate_ode({suffix=>"pulse5_200min",continue=>1,t_end=>205*60,n_steps=>1,atol=>1e-16,rtol=>1e-16, sparse=>1,atol=>1e-16,rtol=>1e-16, sparse=>1}); # 2. puls 5min

setParameter("TR",0); 
simulate_ode({suffix=>"pulse5_200min",continue=>1,t_end=>400*60,n_steps=>200,atol=>1e-16,rtol=>1e-16, sparse=>1,atol=>1e-16,rtol=>1e-16, sparse=>1}); 

setParameter("TR",1); 
simulate_ode({suffix=>"pulse5_200min",continue=>1,t_end=>405*60,n_steps=>1,atol=>1e-16,rtol=>1e-16, sparse=>1,atol=>1e-16,rtol=>1e-16, sparse=>1}); # 3. puls 5min

setParameter("TR",0); 
simulate_ode({suffix=>"pulse5_200min",continue=>1,t_end=>43200,n_steps=>200,atol=>1e-16,rtol=>1e-16, sparse=>1,atol=>1e-16,rtol=>1e-16, sparse=>1}); 


resetConcentrations()
# 
# 
# # protocol pulses 22.5min-45min for WT cells

setParameter("TR",1); 
#
simulate_ode({suffix=>"pulse22_5min",continue=>0,t_end=>22.5*60,n_steps=>200,atol=>1e-16,rtol=>1e-16, sparse=>1,atol=>1e-16,rtol=>1e-16, sparse=>1}); # 1. puls 15min

setParameter("TR",0); 
simulate_ode({suffix=>"pulse22_5min",continue=>1,t_end=>30*60, n_steps=>1,atol=>1e-16,rtol=>1e-16, sparse=>1,atol=>1e-16,rtol=>1e-16, sparse=>1}); # [1800] 7.5min break
simulate_ode({suffix=>"pulse22_5min",continue=>1,t_end=>45*60, n_steps=>1,atol=>1e-16,rtol=>1e-16, sparse=>1,atol=>1e-16,rtol=>1e-16, sparse=>1}); # do 2700s 15min break

setParameter("TR",1); 
simulate_ode({suffix=>"pulse22_5min",continue=>1,t_end=>45*60+22.5*60, n_steps=>200,atol=>1e-16,rtol=>1e-16, sparse=>1,atol=>1e-16,rtol=>1e-16, sparse=>1}); # 2. puls 15min

setParameter("TR",0); 
simulate_ode({suffix=>"pulse22_5min",continue=>1,t_end=>75*60,n_steps=>1,atol=>1e-16,rtol=>1e-16, sparse=>1,atol=>1e-16,rtol=>1e-16, sparse=>1}); # [45*60+1800=4500] 7.5min break
simulate_ode({suffix=>"pulse22_5min",continue=>1,t_end=>90*60, n_steps=>1,atol=>1e-16,rtol=>1e-16, sparse=>1,atol=>1e-16,rtol=>1e-16, sparse=>1}); # till 45*60+2700s 15min break

setParameter("TR",1); 
simulate_ode({suffix=>"pulse22_5min",continue=>1,t_end=>90*60+22.5*60, n_steps=>200,atol=>1e-16,rtol=>1e-16, sparse=>1,atol=>1e-16,rtol=>1e-16, sparse=>1}); # 2. puls 15min


setParameter("TR",0); 
simulate_ode({suffix=>"pulse22_5min",continue=>1,t_end=>43200,n_steps=>200,atol=>1e-16,rtol=>1e-16, sparse=>1,atol=>1e-16,rtol=>1e-16, sparse=>1}); # 2h


resetConcentrations()
# 
# 
# 
# # protocol pulses 45-90min for WT cells
# 
#
setParameter("TR",1); 
#
simulate_ode({suffix=>"pulse45min",continue=>0,t_end=>45*60, n_steps=>200,atol=>1e-16,rtol=>1e-16, sparse=>1}); # 1. pulse 30min

setParameter("TR",0); 

simulate_ode({suffix=>"pulse45min",continue=>1,t_end=>60*60, n_steps=>1,atol=>1e-16,rtol=>1e-16, sparse=>1}); # [3600] 15min break
simulate_ode({suffix=>"pulse45min",continue=>1,t_end=>90*60, n_steps=>1,atol=>1e-16,rtol=>1e-16, sparse=>1}); # [5400] 30min break

setParameter("TR",1); 
simulate_ode({suffix=>"pulse45min",continue=>1,t_end=>90*60+45*60, n_steps=>200,atol=>1e-16,rtol=>1e-16, sparse=>1}); # 2. pulse 30min


setParameter("TR",0); 
simulate_ode({suffix=>"pulse45min",continue=>1,t_end=>150*60,n_steps=>1,atol=>1e-16,rtol=>1e-16, sparse=>1}); # [150*60=9000] 15min break
simulate_ode({suffix=>"pulse45min",continue=>1,t_end=>180*60, n_steps=>1,atol=>1e-16,rtol=>1e-16, sparse=>1}); # [10800]  30min break

setParameter("TR",1); 
simulate_ode({suffix=>"pulse45min",continue=>1,t_end=>180*60+45*60, n_steps=>200,atol=>1e-16,rtol=>1e-16, sparse=>1}); # 3. pulse 15min

setParameter("TR",0); 
simulate_ode({suffix=>"pulse45min",continue=>1,t_end=>43200,n_steps=>200,atol=>1e-16,rtol=>1e-16, sparse=>1}); 


#######################################################
###### combination experiment for A20 KO cells ########
####################################################### 
 
resetConcentrations()
setConcentration("A20()",0)


simulate_ode({suffix=>"continuous_A20KO",continue=>0, t_start=>0, t_end=>3600,n_steps=>1,atol=>1e-16,rtol=>1e-16, sparse=>1, steady_state=>1}); 

saveConcentrations("A20_KO")


#protocol continuous for A20KO cells
setConcentration("A20()",0)
setParameter("c_deg",0);
setParameter("TR",1); 
simulate_ode({suffix=>"continuous_A20KO",continue=>0, t_start=>0, t_end=>14400,n_steps=>200,atol=>1e-16,rtol=>1e-16, sparse=>1}); 

setParameter("TR",0); 

resetConcentrations("A20_KO")


#protocol pulses 5-60 for A20KO cells
setConcentration("A20()",0)
setParameter("TR",1); 
simulate_ode({suffix=>"pulse5_60min_A20KO",continue=>0,t_end=>5*60,n_steps=>1,atol=>1e-16,rtol=>1e-16, sparse=>1,atol=>1e-16,rtol=>1e-16, sparse=>1}); # 1. puls 5min

setConcentration("A20()",0)
setParameter("TR",0); 
simulate_ode({suffix=>"pulse5_60min_A20KO",continue=>1,t_end=>60*60, n_steps=>200,atol=>1e-16,rtol=>1e-16, sparse=>1,atol=>1e-16,rtol=>1e-16, sparse=>1}); # 55min break

setConcentration("A20()",0)
setParameter("TR",1); 
simulate_ode({suffix=>"pulse5_60min_A20KO",continue=>1,t_end=>65*60,n_steps=>1,atol=>1e-16,rtol=>1e-16, sparse=>1,atol=>1e-16,rtol=>1e-16, sparse=>1}); # 2. puls 5min

setConcentration("A20()",0)
setParameter("TR",0); 
simulate_ode({suffix=>"pulse5_60min_A20KO",continue=>1,t_end=>120*60,n_steps=>200,atol=>1e-16,rtol=>1e-16, sparse=>1,atol=>1e-16,rtol=>1e-16, sparse=>1}); # 55min break

setConcentration("A20()",0)
setParameter("TR",1); 
simulate_ode({suffix=>"pulse5_60min_A20KO",continue=>1,t_end=>125*60,n_steps=>1,atol=>1e-16,rtol=>1e-16, sparse=>1,atol=>1e-16,rtol=>1e-16, sparse=>1}); # 3. puls 5min

setConcentration("A20()",0)
setParameter("TR",0); 
simulate_ode({suffix=>"pulse5_60min_A20KO",continue=>1,t_end=>43200,n_steps=>200,atol=>1e-16,rtol=>1e-16, sparse=>1,atol=>1e-16,rtol=>1e-16, sparse=>1}); # 55min przerwy


resetConcentrations("A20_KO")
# 
# 
# 
# #protocol pulses 5-100 for A20KO cells
# 
setConcentration("A20()",0)
setParameter("TR",1); 
simulate_ode({suffix=>"pulse5_100min_A20KO",continue=>0,t_end=>5*60,n_steps=>1,atol=>1e-16,rtol=>1e-16, sparse=>1}); # 1. pulse 5min

setConcentration("A20()",0)
setParameter("TR",0); 
simulate_ode({suffix=>"pulse5_100min_A20KO",continue=>1,t_start=>5*60,t_end=>90*60,n_steps=>200,atol=>1e-16,rtol=>1e-16, sparse=>1}); # 85min break
simulate_ode({suffix=>"pulse5_100min_A20KO",continue=>1,t_end=>100*60, n_steps=>1,atol=>1e-16,rtol=>1e-16, sparse=>1}); # +10min break

setConcentration("A20()",0)
setParameter("TR",1); 
simulate_ode({suffix=>"pulse5_100min_A20KO",continue=>1,t_end=>105*60,n_steps=>1,atol=>1e-16,rtol=>1e-16, sparse=>1}); # 2. pulse 5min

setConcentration("A20()",0)
setParameter("TR",0); 
simulate_ode({suffix=>"pulse5_100min_A20KO",continue=>1,t_end=>190*60,n_steps=>200,atol=>1e-16,rtol=>1e-16, sparse=>1}); # 85min break
simulate_ode({suffix=>"pulse5_100min_A20KO",continue=>1,t_end=>200*60,n_steps=>1,atol=>1e-16,rtol=>1e-16, sparse=>1}); # 10min break

setConcentration("A20()",0)
setParameter("TR",1); 
simulate_ode({suffix=>"pulse5_100min_A20KO",continue=>1,t_end=>205*60,n_steps=>1,atol=>1e-16,rtol=>1e-16, sparse=>1}); # 3. pulse 5min

setConcentration("A20()",0)
setParameter("TR",0); 
simulate_ode({suffix=>"pulse5_100min_A20KO",continue=>1,t_end=>43200,n_steps=>200,atol=>1e-16,rtol=>1e-16, sparse=>1}); 

resetConcentrations("A20_KO")
# 
# 
# 
# 
# #protocol pulses 5-200 for A20KO cells
setConcentration("A20()",0)
setParameter("TR",1); 
simulate_ode({suffix=>"pulse5_200min_A20KO",continue=>0,t_end=>5*60,n_steps=>1,atol=>1e-16,rtol=>1e-16, sparse=>1,atol=>1e-16,rtol=>1e-16, sparse=>1}); # 1. pulse 5min

setConcentration("A20()",0)
setParameter("TR",0); 
simulate_ode({suffix=>"pulse5_200min_A20KO",continue=>1,t_end=>200*60,n_steps=>200,atol=>1e-16,rtol=>1e-16, sparse=>1,atol=>1e-16,rtol=>1e-16, sparse=>1}); 

setConcentration("A20()",0)
setParameter("TR",1); 
simulate_ode({suffix=>"pulse5_200min_A20KO",continue=>1,t_end=>205*60,n_steps=>1,atol=>1e-16,rtol=>1e-16, sparse=>1,atol=>1e-16,rtol=>1e-16, sparse=>1}); # 2. puls 5min

setConcentration("A20()",0)
setParameter("TR",0); 
simulate_ode({suffix=>"pulse5_200min_A20KO",continue=>1,t_end=>400*60,n_steps=>200,atol=>1e-16,rtol=>1e-16, sparse=>1,atol=>1e-16,rtol=>1e-16, sparse=>1}); 

setConcentration("A20()",0)
setParameter("TR",1); 
simulate_ode({suffix=>"pulse5_200min_A20KO",continue=>1,t_end=>405*60,n_steps=>1,atol=>1e-16,rtol=>1e-16, sparse=>1,atol=>1e-16,rtol=>1e-16, sparse=>1}); # 3. puls 5min

setConcentration("A20()",0)
setParameter("TR",0); 
simulate_ode({suffix=>"pulse5_200min_A20KO",continue=>1,t_end=>43200,n_steps=>200,atol=>1e-16,rtol=>1e-16, sparse=>1,atol=>1e-16,rtol=>1e-16, sparse=>1}); 

resetConcentrations("A20_KO")


#protocol pulses 22.5-45 for A20KO cells
setConcentration("A20()",0)
setParameter("TR",1); 
simulate_ode({suffix=>"pulse22_5min_A20KO",continue=>0,t_end=>22.5*60, n_steps=>200,atol=>1e-16,rtol=>1e-16, sparse=>1,atol=>1e-16,rtol=>1e-16, sparse=>1}); # 1. puls 

setConcentration("A20()",0)
setParameter("TR",0); 
simulate_ode({suffix=>"pulse22_5min_A20KO",continue=>1,t_end=>30*60, n_steps=>1,atol=>1e-16,rtol=>1e-16, sparse=>1,atol=>1e-16,rtol=>1e-16, sparse=>1}); # [1800] 7.5min break
simulate_ode({suffix=>"pulse22_5min_A20KO",continue=>1,t_end=>45*60, n_steps=>1,atol=>1e-16,rtol=>1e-16, sparse=>1,atol=>1e-16,rtol=>1e-16, sparse=>1}); # do 2700s 15min break

setConcentration("A20()",0)
setParameter("TR",1); 
simulate_ode({suffix=>"pulse22_5min_A20KO",continue=>1,t_end=>45*60+22.5*60, n_steps=>200,atol=>1e-16,rtol=>1e-16, sparse=>1,atol=>1e-16,rtol=>1e-16, sparse=>1}); # 2. pulse

setConcentration("A20()",0)
setParameter("TR",0); 
simulate_ode({suffix=>"pulse22_5min_A20KO",continue=>1,t_end=>75*60,n_steps=>1,atol=>1e-16,rtol=>1e-16, sparse=>1,atol=>1e-16,rtol=>1e-16, sparse=>1}); 
simulate_ode({suffix=>"pulse22_5min_A20KO",continue=>1,t_end=>90*60, n_steps=>1,atol=>1e-16,rtol=>1e-16, sparse=>1,atol=>1e-16,rtol=>1e-16, sparse=>1}); 

setConcentration("A20()",0)
setParameter("TR",1); 
simulate_ode({suffix=>"pulse22_5min_A20KO",continue=>1,t_end=>90*60+22.5*60, n_steps=>200,atol=>1e-16,rtol=>1e-16, sparse=>1,atol=>1e-16,rtol=>1e-16, sparse=>1}); # 3. puls 

setConcentration("A20()",0)
setParameter("TR",0); 
simulate_ode({suffix=>"pulse22_5min_A20KO",continue=>1,t_end=>43200,n_steps=>200,atol=>1e-16,rtol=>1e-16, sparse=>1,atol=>1e-16,rtol=>1e-16, sparse=>1}); # 2h

resetConcentrations("A20_KO")
# 
# 
# protocol pulses 45-90 for A20KO cells 
# 
setConcentration("A20()",0) 
setParameter("TR",1); 
simulate_ode({suffix=>"pulse45min_A20KO",continue=>0,t_end=>45*60, n_steps=>200,atol=>1e-16,rtol=>1e-16, sparse=>1}); # 1. puls 

setConcentration("A20()",0)
setParameter("TR",0); 
simulate_ode({suffix=>"pulse45min_A20KO",continue=>1,t_end=>60*60, n_steps=>1,atol=>1e-16,rtol=>1e-16, sparse=>1}); 
simulate_ode({suffix=>"pulse45min_A20KO",continue=>1,t_end=>90*60, n_steps=>1,atol=>1e-16,rtol=>1e-16, sparse=>1}); 

setConcentration("A20()",0)
setParameter("TR",1); 
simulate_ode({suffix=>"pulse45min_A20KO",continue=>1,t_end=>90*60+45*60, n_steps=>200,atol=>1e-16,rtol=>1e-16, sparse=>1}); # 2. pulse

setConcentration("A20()",0)
setParameter("TR",0); 
simulate_ode({suffix=>"pulse45min_A20KO",continue=>1,t_end=>150*60,n_steps=>1,atol=>1e-16,rtol=>1e-16, sparse=>1}); 
simulate_ode({suffix=>"pulse45min_A20KO",continue=>1,t_end=>180*60, n_steps=>1,atol=>1e-16,rtol=>1e-16, sparse=>1}); 

setConcentration("A20()",0)
setParameter("TR",1); 
simulate_ode({suffix=>"pulse45min_A20KO",continue=>1,t_end=>180*60+45*60, n_steps=>200,atol=>1e-16,rtol=>1e-16, sparse=>1}); # 3. pulse 

setConcentration("A20()",0)
setParameter("TR",0); 
simulate_ode({suffix=>"pulse45min_A20KO",continue=>1,t_end=>43200,n_steps=>200,atol=>1e-16,rtol=>1e-16, sparse=>1}); 


end actions
