# Supplementary material for: A plausible identifiable model of the canonical NF-κB signaling pathway
Source: PLoS One. 2023 Jun 2;18(6):e0286416. doi: 10.1371/journal.pone.0286416 (PMC10237389; doi:10.1371/journal.pone.0286416)
Supplement: S1 Code — (ZIP) [file pone.0286416.s015.zip › S1_Codes/MATLAB files/Ashall2009/ashall.m]

% ---------------------------------------------------------------------------- %
%                                                                              %
%  Implementation of the Ashall et al. 2009 model featuring the article:       %
%                                                                              %
%                 "A plausible identifiable model of the                       %
%                 canonical NF-{kappa}B signaling pathway"                     %
%                                                                              %
%  by  J. Jaruszewicz-Blonska,  I. Kosiuk,  W. Prus,  and T. Lipniacki.        %
%                                                                              %
% ---------------------------------------------------------------------------- %

%    Variables  are coded as follows:

% y(1)    IKKn               neutral IKK 
% y(2)    IKKa               active IKK
% y(3)    IKKi               inactive IKK
% y(4)    NFkB               free cytoplasmic NF-kB
% y(5)    nNFkB              free nuclear NF-kB
% y(6)    IkBa               free cytoplasmic  IkBa
% y(7)    nIkBa              free nuclear  IkBa
% y(8)    A20                protein A20
% y(9)    tIkBa              mRNA transcript  IkBa
% y(10)   tA20               mRNA transcript A20
% y(11)   pIkBa              phosphorylated form of IkBa
% y(12)  (pIkBa|NFkB)        phosphorylated form of IkBa and NFkB complex
% y(13)  (IkBa|NFkB)         cytoplasmic  IkBa and NFkB complex
% y(14)  (nIkBa|nNFkB)       nuclear  IkBa and NFkB complex

% ---------------------------------------------------------------------------- %

function dy=ashall(t,y,TNF)

% parameters
 
% Base module 

% Spacial parameters
kv=3.3;
tv=2700;

% Complex  formation and dissociation 
ka1a=0.5; 
ka1an=0.5; 
kd1a=0.0005; 

% IkBa protein synthesis and degradation
c1a=1.4*10^-7;    
c2a=0.5; 
c3a=0.0003;
c4a=0.0005; 
c5a=0.000022;

% Transport
ki1=0.0026; 
ke1=0.000052;
ke2a=0.01;
ki3a=0.00067; 
ke3a=0.000335;

% Base Module IKK Interacting Parameters 

kc1a=0.074;
kc2a=0.37;
kt1a=0.1;     
kt2a=0.1; 

% Proposed IKK module 

% IKK parameters  

ka=0.004; 
ki=0.003;
kp=0.0006;
kbA20=0.0018; 

% A20 protein synthesis and degradation

A20On=1;
c1 = ((1.4*10^-7)*A20On);
c2=0.5; 
c3=0.00048; 
c4=0.0045;       

% Hill function

h=2;
k=0.065;    

% if h=1; then k=0.043;

%tv=2700;

% equations 

dy=zeros(14,1);

% y(1)    IKKn               neutral IKK 
dy(1)=kp*y(3)*kbA20/(kbA20+TNF*y(8))-TNF*ka*y(1);   
                                                                     
% y(2)    IKKa               active IKK
dy(2)=TNF*ka*y(1)-ki*y(2);

% y(3)    IKKi               inactive IKK
dy(3)=ki*y(2)-kp*y(3)*kbA20/(kbA20+TNF*y(8));

% y(4)    NFkB               free cytoplasmic NF-kB
dy(4)=kd1a*y(13)-ka1a*y(6)*y(4)-ki1*y(4)+ke1*y(5)+kt2a*y(12)+c5a*y(13);

% y(5)    nNFkB              free nuclear NF-kB
dy(5)=kd1a*y(14)-ka1an*y(7)*y(5)+ki1*kv*y(4)-ke1*kv*y(5);

% y(6)    IkBa               free cytoplasmic  IkBa
dy(6)=kd1a*y(13)-ka1a*y(6)*y(4)+c2a*y(9)-c4a*y(6)-ki3a*y(6)+ke3a*y(7)-kc1a*y(2)*y(6);

% y(7)    nIkBa              free nuclear  IkBa
dy(7)=kd1a*y(14)-ka1an*y(7)*y(5)-c4a*y(7)+ki3a*kv*y(6)-ke3a*kv*y(7);

% y(8)    A20                protein A20
dy(8)=c2*y(10)-c4*y(8);

% y(9)    tIkBa              mRNA transcript  IkBa
dy(9)=c1a*y(5)*y(5)/(y(5)*y(5)+k^2)-c3a*y(9);

% y(10)   tA20               mRNA transcript A20
dy(10)=c1*y(5)*y(5)/(y(5)*y(5)+k^2)-c3*y(10); 

% y(11)   pIkBa              phosphorylated form of IkBa
dy(11)=kc1a*y(2)*y(6)-kt1a*y(11);

% y(12)  (pIkBa|NFkB)        phosphorylated form of IkBa and NFkB complex
dy(12)=kc2a*y(2)*y(13)-kt2a*y(12);

% y(13)  (IkBa|NFkB)         cytoplasmic  IkBa and NFkB complex
dy(13)=ka1a*y(6)*y(4)-kd1a*y(13)-c5a*y(13)+ke2a*y(14)-kc2a*y(2)*y(13);

% y(14)  (nIkBa|nNFkB)       nuclear  IkBa and NFkB complex 
dy(14)=ka1an*y(7)*y(5)-kd1a*y(14)-ke2a*kv*y(14);
 
 
 end
