# Supplementary material for: A plausible identifiable model of the canonical NF-κB signaling pathway
Source: PLoS One. 2023 Jun 2;18(6):e0286416. doi: 10.1371/journal.pone.0286416 (PMC10237389; doi:10.1371/journal.pone.0286416)
Supplement: S1 Code — (ZIP) [file pone.0286416.s015.zip › S1_Codes/MATLAB files/Hoffmann2002/hoffmann.m]

% ---------------------------------------------------------------------------- %
%                                                                              %
%  Implementation of the Hoffmann et al. 2002 model featuring the article:     %
%                                                                              %
%                 "A plausible identifiable model of the                       %
%                 canonical NF-{kappa}B signaling pathway"                     %
%                                                                              %
%  by  J. Jaruszewicz-Blonska,  I. Kosiuk,  W. Prus,  and T. Lipniacki.        %
%                                                                              %
% ---------------------------------------------------------------------------- %

%      This is a modified version of the model       
%      "Hoffmann2002_WT_IkBNFkB_Signaling", see:
%
%      http://identifiers.org/biomodels.db/MODEL7158174175
%      http://identifiers.org/biomodels.db/BIOMD0000000140
%      described by http://identifiers.org/pubmed/12424381
%

%      Variables are coded as follows:      
%
%          x(1)     IkBalpha                              cytoplasm
%          x(2)     NFkB                                  cytoplasm
%          x(3)     IkBalpha_NFkB                         cytoplasm
%          x(4)     IkBbeta                               cytoplasm
%          x(5)     IkBbeta_NfkB                          cytoplasm
%          x(6)     IkBeps                                cytoplasm
%          x(7)     IkBeps_NFkB                           cytoplasm
%          x(8)     IKK_IkBalpha                          cytoplasm
%          x(9)     IKK_IkBalpha_NfkB                     cytoplasm
%          x(10)    IKK                                   cytoplasm
%          x(11)    IKK_IkBbeta                           cytoplasm
%          x(12)    IKK_IkBbeta_NfkB                      cytoplasm
%          x(13)    IKK_IkBeps                            cytoplasm
%          x(14)    IKK_IkBeps_NFkB                       cytoplasm
%          x(15)    NfkB_nuc                              nucleus
%          x(16)    IkBalpha_nuc                          nucleus
%          x(17)    IkBalpha_nuc_NFkB_nuc                 nucleus
%          x(18)    IkBbeta_nuc                           nucleus
%          x(19)    IkBbeta_nuc_NfkB_nuc                  nucleus
%          x(20)    IkBeps_nuc                            nucleus
%          x(21)    IkBalpha_transcript                   nucleus
%          x(22)    IkBbeta_transcript                    nucleus
%          x(23)    IkBeps_transcript                     nucleus
%          x(24)    IkBeps_nuc_NfkB_nuc                   nucleus
%
%          x(25)    auxiliary variable
%          x(26)    auxiliary variable
%          x(27)    auxiliary variable

% ---------------------------------------------------------------------------- %


function xdot = hoffmann(t, x, global_par_k02)

%% Parameter values given in Table 3 in S1 Text

% Compartment: id = cytoplasm, name = cytoplasm, constant
        compartment_cytoplasm=1.0;
% Compartment: id = nucleus, name = nucleus, constant
        compartment_nucleus=1.0;
% Parameter:   id =  a4, name = a4
        global_par_a4=30.0;
% Parameter:   id =  d4, name = d4
        global_par_d4=0.03;
% Parameter:   id =  a5, name = a5
        global_par_a5=30.0;
% Parameter:   id =  d5, name = d5
        global_par_d5=0.03;
% Parameter:   id =  a6, name = a6
        global_par_a6=30.0;
% Parameter:   id =  d6, name = d6
        global_par_d6=0.03;
% Parameter:   id =  r4, name = r4
        global_par_r4= 1.224;
% Parameter:   id =  r5, name = r5
        global_par_r5= 0.45;
% Parameter:   id =  r6, name = r6
        global_par_r6= 0.66;
% Parameter:   id =  deg4, name = deg4
        global_par_deg4= 0.00135;
% Parameter:   id =  k1, name = k1
        global_par_k1=5.4;
% Parameter:   id =  k01, name = k01
        global_par_k01=0.0048;
% Parameter:   id =  tr2a, name = tr2a
        global_par_tr2a= 9.25E-5;
% Parameter:   id =  tr2, name = tr2
        global_par_tr2=0.99;
% Parameter:   id =  tr3, name = tr3
        global_par_tr3=0.0168;
  
% To obtain the Hoffmann model version for KO IkBbeta and IkBeps, set global_par_tr2b=0; and    global_par_tr2e= 0; 
    
% Parameter:   id =  tr2b, name = tr2b
        global_par_tr2b= 0.00001068; 
% global_par_tr2b= 0;   

% Parameter:   id =  tr2e, name = tr2e
        global_par_tr2e= 0.00000762; 
% global_par_tr2e= 0;
   
% Parameter:   id =  a1, name = a1
        global_par_a1=1.35;
% Parameter:   id =  d1, name = d1
        global_par_d1=0.075;
% Parameter:   id =  tr1, name = tr1
        global_par_tr1=0.2448;
% Parameter:   id =  deg1, name = deg1
        global_par_deg1= 0.00678;
% Parameter:   id =  tp1, name = tp1
        global_par_tp1=0.018;
% Parameter:   id =  tp2, name = tp2
        global_par_tp2=0.012;
% Parameter:   id =  a2, name = a2
        global_par_a2=0.36;
% Parameter:   id =  d2, name = d2
        global_par_d2=0.105;
% Parameter:   id =  a3, name = a3
        global_par_a3=0.54;
% Parameter:   id =  d3, name = d3
        global_par_d3=0.105;
% Parameter:   id =  a7, name = a7
        global_par_a7=11.1;
% Parameter:   id =  k2, name = k2
        global_par_k2= 0.828;
% Parameter:   id =  a8, name = a8
        global_par_a8=2.88;
% Parameter:   id =  k2_beta, name = k2_beta
        global_par_k2_beta=0.828; 
% Parameter:   id =  a9, name = a9
        global_par_a9=4.2;
% Parameter:   id =  k2_eps, name = k2_eps
        global_par_k2_eps=0.84; %0.624;
% Parameter:   id =  r1, name = r1
        global_par_r1= 0.2442;
% Parameter:   id =  r2, name = r2
        global_par_r2=0.09;
% Parameter:   id =  r3, name = r3
        global_par_r3= 0.132;
% Parameter:   id =  k02, name = k02
%        global_par_k02=0.00498;  %IKK decrease when TNF is ON   


% Reaction: id = v1, name = NFkB-IkBalpha complex formation
  reaction_v1=compartment_cytoplasm*(global_par_a4*x(1)*x(2)-global_par_d4*x(3));

% Reaction: id = v2, name = NFkB-IkBbeta complex formation
        reaction_v2=compartment_cytoplasm*(global_par_a5*x(4)*x(2)-global_par_d5*x(5));

% Reaction: id = v3, name = NFkB-IkBeps complex formation
        reaction_v3=compartment_cytoplasm*(global_par_a6*x(6)*x(2)-global_par_d6*x(7));

% Reaction: id = v4, name = NFkB-binary IKK IkBalpha complex formation
        reaction_v4=compartment_cytoplasm*(global_par_a4*x(8)*x(2)-global_par_d4*x(9));

% Reaction: id = v5, name = IkBalpha degradation
        reaction_v5=compartment_cytoplasm*global_par_r4*x(9);

% Reaction: id = v6, name = NFkB binary IKK IkBbeta complex formation
        reaction_v6=compartment_cytoplasm*(global_par_a5*x(11)*x(2)-global_par_d5*x(12));

% Reaction: id = v7, name = IkBbeta degradation
        reaction_v7=compartment_cytoplasm*global_par_r5*x(12);

% Reaction: id = v8, name = NFkB binary IKK IkBeps complex formation
        reaction_v8=compartment_cytoplasm*(global_par_a6*x(13)*x(2)-global_par_d6*x(14));

% Reaction: id = v9, name = IkBeps degradation
        reaction_v9=compartment_cytoplasm*global_par_r6*x(14);

% Reaction: id = v10, name = IkBalpha degradation
        reaction_v10=compartment_cytoplasm*global_par_deg4*x(3);

% Reaction: id = v11, name = IkBbeta degradation
        reaction_v11=compartment_cytoplasm*global_par_deg4*x(5);

% Reaction: id = v12, name = IkBeps degradation
        reaction_v12=compartment_cytoplasm*global_par_deg4*x(7);

% Reaction: id = v13, name = NFkB translocation
        reaction_v13=compartment_cytoplasm*global_par_k1*x(2)-compartment_nucleus*global_par_k01*x(15);

% Reaction: id = v14, name = NFkB-IkBalpha complex formation
        reaction_v14=compartment_nucleus*(global_par_a4*x(16)*x(15)-global_par_d4*x(17));

% Reaction: id = v15, name = NFkB-IkBbeta complex formation
        reaction_v15=compartment_nucleus*(global_par_a5*x(18)*x(15)-global_par_d5*x(19));

% Reaction: id = v16, name = NFkB-IkBeps complex formation
        reaction_v16=compartment_nucleus*(global_par_a6*x(20)*x(15)-global_par_d6*x(24));

% Reaction: id = v17, name = IkBalpha transcription
        reaction_v17=compartment_nucleus*global_par_tr2a;

% Reaction: id = v18, name = IkBalpha inducible transcription
        reaction_v18=compartment_nucleus*global_par_tr2*x(15)^2;

% Reaction: id = v19, name = IkBalpha transcript degradation
        reaction_v19=compartment_nucleus*global_par_tr3*x(21);

% Reaction: id = v20, name = IkBbeta transcription
        reaction_v20=compartment_nucleus*global_par_tr2b;

% Reaction: id = v21, name = IkBbeta transcript degradation
        reaction_v21=compartment_nucleus*global_par_tr3*x(22);

% Reaction: id = v22, name = IkBeps transcription
        reaction_v22=compartment_nucleus*global_par_tr2e;

% Reaction: id = v23, name = IkBeps transcript degradation
        reaction_v23=compartment_nucleus*global_par_tr3*x(23);

% Reaction: id = v24, name = IKK-IkBalpha complex formation
        reaction_v24=compartment_cytoplasm*(global_par_a1*x(1)*x(10)-global_par_d1*x(8));

% Reaction: id = v25, name = IkBalpha synthesis
        reaction_v25=compartment_nucleus*global_par_tr1*x(21);

% Reaction: id = v26, name = IkBalpha degradation
        reaction_v26=compartment_cytoplasm*global_par_deg1*x(1);

% Reaction: id = v27, name = IkBalpha translocation
        reaction_v27=compartment_cytoplasm*global_par_tp1*x(1)-compartment_nucleus*global_par_tp2*x(16);

% Reaction: id = v28, name = IKK-IkBbeta complex formation
        reaction_v28=compartment_cytoplasm*(global_par_a2*x(4)*x(10)-global_par_d2*x(11));

% Reaction: id = v29, name = IkBbeta synthesis
        reaction_v29=compartment_nucleus*global_par_tr1*x(22);

% Reaction: id = v30, name = IkBbeta degradation
        reaction_v30=compartment_cytoplasm*global_par_deg1*x(4);

% Reaction: id = v31, name = IkBbeta translocation
        reaction_v31=compartment_cytoplasm*0.5*global_par_tp1*x(4)-compartment_nucleus*0.5*global_par_tp2*x(27)*x(18);   %CHANGE last term multiplied by x(27)

% Reaction: id = v32, name = IKK-IkBeps complex formation
        reaction_v32=compartment_cytoplasm*(global_par_a3*x(6)*x(10)-global_par_d3*x(13));

% Reaction: id = v33, name = IkBeps synthesis
        reaction_v33=compartment_nucleus*global_par_tr1*x(23);

% Reaction: id = v34, name = IkBeps degradation
        reaction_v34=compartment_cytoplasm*global_par_deg1*x(6);

% Reaction: id = v35, name = IkBeps translocation
        reaction_v35=compartment_cytoplasm*0.5*global_par_tp1*x(6)-compartment_nucleus*0.5*global_par_tp2*x(20);

% Reaction: id = v36, name = IKK-binary IkBalpha NFkB complex formation
        reaction_v36=compartment_cytoplasm*(global_par_a7*x(10)*x(3)-global_par_d1*x(9));

% Reaction: id = v37, name = IkBalpha_NFkB translocation
        reaction_v37=compartment_nucleus*global_par_k2*x(17);

% Reaction: id = v38, name = IKK binary IkBbeta NFkB complex formation
        reaction_v38=compartment_cytoplasm*(global_par_a8*x(10)*x(5)-global_par_d2*x(12));

% Reaction: id = v39, name = IkBbeta_NFkB translocation 
  reaction_v39=compartment_nucleus*0.5*global_par_k2*x(27)*x(19);   % CHANGE

% Reaction: id = v40, name = IKK binary IkBeps NFkB complex formation
        reaction_v40=compartment_cytoplasm*(global_par_a9*x(10)*x(7)-global_par_d3*x(14));

% Reaction: id = v41, name = IkBeps_NFkB translocation
        reaction_v41=compartment_nucleus*0.5*global_par_k2_eps*x(24);

% Reaction: id = v42, name = IkBalpha degradation
        reaction_v42=compartment_cytoplasm*global_par_r1*x(8);

% Reaction: id = v43, name = IkBbeta degradation
        reaction_v43=compartment_cytoplasm*global_par_r2*x(11);

% Reaction: id = v44, name = IkBeps degradation
        reaction_v44=compartment_cytoplasm*global_par_r3*x(13);

% Reaction: id = v45, name = IKK consumption
        reaction_v45=compartment_cytoplasm*global_par_k02*x(10);

        xdot=zeros(27,1);
        
% Species:   id = IkBalpha, name = IkBalpha, affected by kineticLaw
        xdot(1) = (1/(compartment_cytoplasm))*((-1.0 * reaction_v1) + (-1.0 * reaction_v24) + ( 1.0 * reaction_v25) + (-1.0 * reaction_v26) + (-1.0 * reaction_v27));
        
% Species:   id = NFkB, name = NFkB, affected by kineticLaw
        xdot(2) = (1/(compartment_cytoplasm))*((-1.0 * reaction_v1) + (-1.0 * reaction_v2) + (-1.0 * reaction_v3) + (-1.0 * reaction_v4) + ( 1.0 * reaction_v5) + (-1.0 * reaction_v6) + ( 1.0 * reaction_v7) + (-1.0 * reaction_v8) + ( 1.0 * reaction_v9) + ( 1.0 * reaction_v10) + ( 1.0 * reaction_v11) + ( 1.0 * reaction_v12) + (-1.0 * reaction_v13));
        
% Species:   id = IkBalpha_NFkB, name = IkBalpha_NFkB, affected by kineticLaw
        xdot(3) = (1/(compartment_cytoplasm))*(( 1.0 * reaction_v1) + (-1.0 * reaction_v10) + (-1.0 * reaction_v36) + ( 1.0 * reaction_v37));
        
% Species:   id = IkBbeta, name = IkBbeta, affected by kineticLaw
        xdot(4) = (1/(compartment_cytoplasm))*((-1.0 * reaction_v2) + (-1.0 * reaction_v28) + ( 1.0 * reaction_v29) + (-1.0 * reaction_v30) + (-1.0 * reaction_v31));
        
% Species:   id = IkBbeta_NFkB, name = IkBbeta_NFkB, affected by kineticLaw
        xdot(5) = (1/(compartment_cytoplasm))*(( 1.0 * reaction_v2) + (-1.0 * reaction_v11) + (-1.0 * reaction_v38) + ( 1.0 * reaction_v39));
        
% Species:   id = IkBeps, name = IkBeps, affected by kineticLaw
        xdot(6) = (1/(compartment_cytoplasm))*((-1.0 * reaction_v3) + (-1.0 * reaction_v32) + ( 1.0 * reaction_v33) + (-1.0 * reaction_v34) + (-1.0 * reaction_v35));
        
% Species:   id = IkBeps_NFkB, name = IkBeps_NFkB, affected by kineticLaw
        xdot(7) = (1/(compartment_cytoplasm))*(( 1.0 * reaction_v3) + (-1.0 * reaction_v12) + (-1.0 * reaction_v40) + ( 1.0 * reaction_v41));
        
% Species:   id = IKK_IkBalpha, name = IKK_IkBalpha, affected by kineticLaw
        xdot(8) = (1/(compartment_cytoplasm))*((-1.0 * reaction_v4) + ( 1.0 * reaction_v24) + (-1.0 * reaction_v42));
        
% Species:   id = IKK_IkBalpha_NFkB, name = IKK_IkBalpha_NFkB, affected by kineticLaw
        xdot(9) = (1/(compartment_cytoplasm))*(( 1.0 * reaction_v4) + (-1.0 * reaction_v5) + ( 1.0 * reaction_v36));
        
% Species:   id = IKK, name = IKK, affected by kineticLaw
        xdot(10) = (1/(compartment_cytoplasm))*(( 1.0 * reaction_v5) + ( 1.0 * reaction_v7) + ( 1.0 * reaction_v9) + (-1.0 * reaction_v24) + (-1.0 * reaction_v28) + (-1.0 * reaction_v32) + (-1.0 * reaction_v36) + (-1.0 * reaction_v38) + (-1.0 * reaction_v40) + ( 1.0 * reaction_v42) + ( 1.0 * reaction_v43) + ( 1.0 * reaction_v44) + (-1.0 * reaction_v45));
        
% Species:   id = IKK_IkBbeta, name = IKK_IkBbeta, affected by kineticLaw
        xdot(11) = (1/(compartment_cytoplasm))*((-1.0 * reaction_v6) + ( 1.0 * reaction_v28) + (-1.0 * reaction_v43));
        
% Species:   id = IKK_IkBbeta_NFkB, name = IKK_IkBbeta_NFkB, affected by kineticLaw
        xdot(12) = (1/(compartment_cytoplasm))*(( 1.0 * reaction_v6) + (-1.0 * reaction_v7) + ( 1.0 * reaction_v38));
        
% Species:   id = IKK_IkBeps, name = IKK_IkBeps, affected by kineticLaw
        xdot(13) = (1/(compartment_cytoplasm))*((-1.0 * reaction_v8) + ( 1.0 * reaction_v32) + (-1.0 * reaction_v44));
        
% Species:   id = IKK_IkBeps_NFkB, name = IKK_IkBeps_NFkB, affected by kineticLaw
        xdot(14) = (1/(compartment_cytoplasm))*(( 1.0 * reaction_v8) + (-1.0 * reaction_v9) + ( 1.0 * reaction_v40));
        
% Species:   id = NFkB_nuc, name = NFkB_nuc, affected by kineticLaw
        xdot(15) = (1/(compartment_nucleus))*(( 1.0 * reaction_v13) + (-1.0 * reaction_v14) + (-1.0 * reaction_v15) + (-1.0 * reaction_v16));
        
% Species:   id = IkBalpha_nuc, name = IkBalpha_nuc, affected by kineticLaw
        xdot(16) = (1/(compartment_nucleus))*((-1.0 * reaction_v14) + ( 1.0 * reaction_v27));
        
% Species:   id = IkBalpha_nuc_NFkB_nuc, name = IkBalpha_nuc_NFkB_nuc, affected by kineticLaw
        xdot(17) = (1/(compartment_nucleus))*(( 1.0 * reaction_v14) + (-1.0 * reaction_v37));
        
% Species:   id = IkBbeta_nuc, name = IkBbeta_nuc, affected by kineticLaw
        xdot(18) = (1/(compartment_nucleus))*((-1.0 * reaction_v15) + ( 1.0 * reaction_v31));
        
% Species:   id = IkBbeta_nuc_NFkB_nuc, name = IkBbeta_nuc_NFkB_nuc, affected by kineticLaw
        xdot(19) = (1/(compartment_nucleus))*(( 1.0 * reaction_v15) + (-1.0 * reaction_v39));
        
% Species:   id = IkBeps_nuc, name = IkBeps_nuc, affected by kineticLaw
        xdot(20) = (1/(compartment_nucleus))*((-1.0 * reaction_v16) + ( 1.0 * reaction_v35));
        
% Species:   id = IkBalpha_transcript, name = IkBalpha_transcript, affected by kineticLaw
        xdot(21) = (1/(compartment_nucleus))*(( 1.0 * reaction_v17) + ( 1.0 * reaction_v18) + (-1.0 * reaction_v19));
        
% Species:   id = IkBbeta_transcript, name = IkBbeta_transcript, affected by kineticLaw
        xdot(22) = (1/(compartment_nucleus))*(( 1.0 * reaction_v20) + (-1.0 * reaction_v21));
        
% Species:   id = IkBeps_transcript, name = IkBeps_transcript, affected by kineticLaw
        xdot(23) = (1/(compartment_nucleus))*(( 1.0 * reaction_v22) + (-1.0 * reaction_v23));
        
% Species:   id = IkBeps_nuc_NFkB_nuc, name = IkBeps_nuc_NFkB_nuc, affected by kineticLaw
        xdot(24) = (1/(compartment_nucleus))*(( 1.0 * reaction_v16) + (-1.0 * reaction_v41));

% Auxiliary variables
 
% binary take value 0 before TNF and value 1 after TNF 
  xdot(25) = 0;      

% time after first TNF    
  xdot(26) = x(25);  
  
% coefficient of IkBbeta and IkBbeta-NF-kB complex translocation decrease
  xdot(27) = -x(25)/(1+x(26))^2; 

end
