# Supplementary material for: A plausible identifiable model of the canonical NF-κB signaling pathway
Source: PLoS One. 2023 Jun 2;18(6):e0286416. doi: 10.1371/journal.pone.0286416 (PMC10237389; doi:10.1371/journal.pone.0286416)
Supplement: S1 Code — (ZIP) [file pone.0286416.s015.zip › S1_Codes/MATLAB files/Jaruszewicz_et_al_MATLAB_README.txt]

 This directory contains MATLAB codes for simulating NF-kappa B models featuring and developed in the paper 

 "A plausible identifiable model of the canonical NF-κB signaling pathway" 

 by Joanna Jaruszewicz-Blonska, Ilona Kosiuk, Wiktor Prus, and Tomasz Lipniacki

 PLOS ONE (2023)


- - - - - - - - - - - - - - - - - - - - - - - - - - - - - - - - - - - - - - - - - - - - - - - - - - - - - - - - - - - - - - - 

 List of models:

 - the Hoffmann et al. 2002 model  - "hoffmann"

 - the Lipniacki et al. 2004 model - "lipniacki"

 - the Ashall et al. 2009  model - "ashall"

 - the Murakawa et al. 2015 model - "murakawa"

 - the reduced model (2023) - "reduced"

 The mathematical details of the models including parameter values used for simulations are given in S1 Text and S2 Text. 

- - - - - - - - - - - - - - - - - - - - - - - - - - - - - - - - - - - - - - - - - - - - - - - - - - - - - - - - - - - - - - -  

 Each model code is located in its own folder.  
 Names of the folders (Ashall2009, Hoffmann2002, Lipniacki2004, Murakawa2015, Reduced2023) represent the models.  
 In every folder, you can find the following files:


 1. "name.m"  

 2. "simulate_name.m"

 3. "run_simulate_name.m"  [you run simmulations by executing this file]

where "name" refers to the name of the model (hoffmann, lipniacki, ashall, murakawa, reduced). In folder Lipniacki2004 there is also file parameters_lipniacki.m in which model parameters are defined.

- - - - - - - - - - - - - - - - - - - - - - - - - - - - - - - - - - - - - - - - - - - - - - - - - - - - - - - - - - - - - - - -   


 File Description:

 1. "name.m"

 This file contains a system of ODEs for the respective model in WT cells.
 The parameter values can be changed in order to obtain different types of behaviour. 

 To reproduce results of  Ashall et al. 2009, or Murakawa et al. 2015 model for A20-deficient cells, in the name.m-file 
 set the corresponding synthesis rate of A20 mRNA to 0. For the Lipniacki et al. 2004 model, the parameters are contained 
 in a separate file (parameters_lipniacki.m). 


 2. "simulate_name.m"

 This file contains a MATLAB function that characterises a stimulation protocol for the models. A protocol is defined by

 dur_tnf_on       -- duration of TNF stimulation in a pulse
 dur_tnf_interval -- time between the beginnings of TNF stimulation pulses
 n_tnf_pulses     -- number of TNF pulses


 This is the code for simulating the ODE system. It takes the input parameters (defined in "name.m") and initial 
 conditions, and uses the MATLAB built-in "ode23s" function to numerically solve the system of ODEs (defined in "name.m"). 
 The output of the simulation is a time series of the main variables (plotted variables are normalized by their maxima) and
 will be obtained by running the main script "run_simulate_name.m".


 3. "run_simulate_name.m"

 This file is the main script that runs the simulation for the protocols described in S1 Table (continuous
 and 5 pulsatile protocols: pulses 5min-60min, 5min-100min, 5min-200min, 22.5min-45min and 45min-90min) and the on-off protocol
 defined in and Table 2.

 By running this program one obtains numerical trajectories of the main model variables (wild type cells) 
 for the above protocols. Plotted variables are normalized by their maxima.  

 One can reproduce the results presented in eg. S1 Fig, S2 Fig, i.e., numerical trajectories of wild type cells of 
 the 5 main variables (IKKa, NF-κB, A20, IκBα, and mRNA IκBα), generated by different models. 

 Protocols can be modified and new protocols can be added and simulated by providing/changing 3 variables:
 dur_tnf_on (duration of TNF stimulation in a pulse), 
 dur_tnf_interval (time between the beginnings of TNF stimulation pulses), and 
 n_tnf_pulses (number of TNF pulses).

 For the Lipniacki et al. 2004, Ashall et al. 2009, and the reduced model two arguments (dur_tnf_on and dur_tnf_interval) 
 must be given in seconds, whereas for the Hoffmann et al. 2002 and the Murakawa et al. 2015 models in minutes. 

 
- - - - - - - - - - - - - - - - - - - - - - - - - - - - - - - - - - - - - - - - - - - - - - - - - - - - - - - - - - - - - - - - 


 How to:

 1. Start MATLAB (or Octave).

 2. Navigate to the folder for the ODE system that you want to simulate 
    (Hoffmann2002, Lipniacki2004, Ashall2009, Murakawa2015 or Reduced2023).

 3. Open the "run_simulate_name.m" file for the model.

 4. Run the script to simulate the ODE system and plot the output. 


- - - - - - - - - - - - - - - - - - - - - - - - - - - - - - - - - - - - - - - - - - - - - - - - - - - - - - - - - - - - - - - - 
 

 Note:

 1. Make sure that all the required files (i.e., "name.m", "simulate_name.m" and "run_simulate_name.m") are saved 
    in the same folder before running the simulation.

 2. The input parameters  for each system are defined within the respective "name.m", whereas  initial conditions
    are defined in the respective "simulate_name.m" file, and can be modified as per the user's requirements.

 


 
