# Supplementary material for: A plausible identifiable model of the canonical NF-κB signaling pathway
Source: PLoS One. 2023 Jun 2;18(6):e0286416. doi: 10.1371/journal.pone.0286416 (PMC10237389; doi:10.1371/journal.pone.0286416)
Supplement: S1 Code — (ZIP) [file pone.0286416.s015.zip › S1_Codes/MATLAB files/Lipniacki2004/lipniacki.m]

% ---------------------------------------------------------------------------- %
%                                                                              %
%  Implementation of the Lipniacki et al. (2004) model featuring the article:  %
%                                                                              %
%                 "A plausible identifiable model of the                       %
%                 canonical NF-{kappa}B signaling pathway"                     %
%                                                                              %
%  by  J. Jaruszewicz-Blonska,  I. Kosiuk,  W. Prus,  and T. Lipniacki.        %
%                                                                              %
% ---------------------------------------------------------------------------- %

%                Variables are coded as                                        %
%                                                                              %  
%         y(1)   IKKn   neutral                                                %    
%         y(2)   IKKa   active                                                 %
%         y(3)   IKKi   inactive                                               %
%         y(4)   (IKKa|IkBa)                                                   %
%         y(5)   (IKKa|IkBa|NFkB)                                              %
%         y(6)   NFkB                                                          %
%         y(7)   NFkBn                                                         %
%         y(8)   A20                                                           %
%         y(9)   A20t                                                          %
%         y(10)  IkBa                                                          %
%         y(11)  IkBan                                                         %
%         y(12)  IkBat                                                         %      
%         y(13)  (IkBa|NFkB) cytoplasmic                                       %  
%         y(14)  (IkBan|NFkBn) nuclear                                         %
%         y(15)  Control early gene                                            %
%                                                                              %
% ---------------------------------------------------------------------------- %

 function dy=lipniacki(t,y,TNF)

 parameters_lipniacki; % parametrization included in M-file 'parameters.m'
 
 % TNF=0 TNF off, TNF=1 TNF on
 
 dy=zeros(15,1);
 
 dy(1)=kprod-kdeg*y(1)-TNF*k1*y(1);                                                                 % neutral IKK   
 
 dy(2)=TNF*k1*y(1)-k3*y(2)-TNF*k2*y(2)*y(8)-kdeg*y(2)-a2*y(2)*y(10)+t1*y(4)-a3*y(2)*y(13)+t2*y(5);  % free active IKK     
 
 dy(3)=k3*y(2)+TNF*k2*y(2)*y(8)-kdeg*y(3);                                                          % inactive IKK   
 
 dy(4)=a2*y(2)*y(10)-t1*y(4);                                                                      % cytoplasmic (IKK|IkBa) complex 
 
 dy(5)=a3*y(2)*y(13)-t2*y(5);                                                                      % cytoplasmic (IKK|IkBa|NFkB) complex
 
 dy(6)=c6a*y(13)-a1*y(6)*y(10)+t2*y(5)-i1*y(6);                                                    % free cytoplasmic NFkB
 
 dy(7)=i1*kv*y(6)-a1*y(11)*y(7);                                                                   % free nuclear NFkB
 
 dy(8)=c4*y(9)-c5*y(8);                                                                            % cytoplasmic A20
 
 dy(9)=c2+c1*y(7)-c3*y(9);                                                                         % A20 transcript
 
 dy(10)=-a2*y(2)*y(10)-a1*y(10)*y(6)+c4a*y(12)-c5a*y(10)-i1a*y(10)+e1a*y(11);                      % free cytoplasmic IkBa
 
 dy(11)=-a1*y(11)*y(7)+i1a*kv*y(10)-e1a*kv*y(11);                                                  % free nuclear IkBan
 
 dy(12)=c2a+c1a*y(7)-c3a*y(12);                                                                    % IkB transcript
 
 dy(13)=a1*y(10)*y(6)-c6a*y(13)-a3*y(2)*y(13)+e2a*y(14);                                           % cytoplasmic (IkBa|NFkB) complex
 
 dy(14)=a1*y(11)*y(7)-e2a*kv*y(14);                                                                % Nuclear (IkBa|NFkB) complex
 
 dy(15)=c2c+c1c*y(7)-c3c*y(15);                                                                    % Control gene mRNA level
 

 
 end
