# Supplementary material for: A plausible identifiable model of the canonical NF-κB signaling pathway
Source: PLoS One. 2023 Jun 2;18(6):e0286416. doi: 10.1371/journal.pone.0286416 (PMC10237389; doi:10.1371/journal.pone.0286416)
Supplement: S1 Code — (ZIP) [file pone.0286416.s015.zip › S1_Codes/MATLAB files/Lipniacki2004/parameters_lipniacki.m]

% Parametrization for the Lipniacki et al. 2004 model 


NF=0.06;            % Initial condition for total NF-kB

kv=5;               % ratio of cytoplasmic to nuclear volume
 
 % A20 
                              
 AB=1;                  % AB=1 wt cell, AB=0  A20 deficient cell                
 
 c1=AB*0.00005/100;     %AB*0.00005/100  inducible A20 mRNA synthesis, Assumption 
 c2=AB*0.000000;        %AB*0.0  constitutive A20 mRNA synthesis, Assumption
 c3=0.0004;             %0.0004  A20 mRNA degradation rate, Assumption 
 c4=0.005*100;          %0.005*100  A20 translation rate, Assumption
 c5=0.0003;             %0.0003  A20 degradation rate, IkBa *5
 
 k1=0.0025;             %0.0025 activation caused by TNF, FIT
 k2=0.1;                %0.1  inactivation caused by A20, FIT
 k3=0.0015;             %0.0015  spontanouous inactivation,  FIT
 kprod=0.000025;        %0.000025  IKKn production rate
 kdeg=0.000125;         %0.000125  degradation of IKKa,IKKn and IKKi

 % IkB alpha 
 
 a2=0.2;                %0.2  IKK*IkBa association  Fit
 a1=0.5;                %0.5  IkBA*NFkB association  Hoff (short, correspond to i1)
 a3=1.;                 %1.0  IKK*(IkBa|NFkb) association  Fit
 t1=0.1;                %0.1  degradation of (IKK|IkBa)  (any short)
 t2=0.1;                %0.1  degradation of (IKK|IkBa|NFkB)  (any short)
 
 AA=1;                  % AA=1 wt cell, AA=0 IkBa deficient cell
 
 c1a=AA*0.00005/100;   %AA*0.00005/100  inducible (linear) IkBa mRNA synthesis FIT
 c2a=AA*0.000000;      %AA*0.00000  constitutive mRNA IkBa synthesis  FIT 
 c3a=0.0004;           %0.0004  mRNA IkBa degradation, FIT Blattner 22min i.e. 0.00075 
 c4a=0.005*100;        %0.005*100   IkBa translation rate  FIT 
 c5a=0.0001;           %0.0001  IkBa degradation rate, Pando
 c6a=0.00002;          %0.00002 (IkBa|NFkB) degradation Hoff
 
 i1=0.0025;            %0.0025  NFkB nuclear import, Hoff blue (short correspond to a1)
 e2a=0.01;             %0.01  (IkBa|NFkB) nuclear export, Hoff(any short) blue
 i1a=0.001;            %0.001  IkBa nuclear import Hoff, FIT
 e1a=0.0005;           %0.0005  IkBa nuclear export Hoff, FIT 
  
 
 % Control Gene 
 
 c1c=0.00005/100;      %0.00005/100  inducible transcription 
 c2c=0.;               %0.0  constitutive transciption 
 c3c=0.0004;           %0.0004  mRNa degradation
 
