# Supplementary material for: A plausible identifiable model of the canonical NF-κB signaling pathway
Source: PLoS One. 2023 Jun 2;18(6):e0286416. doi: 10.1371/journal.pone.0286416 (PMC10237389; doi:10.1371/journal.pone.0286416)
Supplement: S1 Code — (ZIP) [file pone.0286416.s015.zip › S1_Codes/MATLAB files/Lipniacki2004/run_simulate_lipniacki.m]

% ---------------------------------------------------------------------------- %
%                                                                              %
%  Driver for running the Lipniacki et al. 2004 model featuring the article:   %
%                                                                              %
%                 "A plausible identifiable model of the                       %
%                 canonical NF-{kappa}B signaling pathway"                     %
%                                                                              %
%  by  J. Jaruszewicz-Blonska,  I. Kosiuk,  W. Prus,  and T. Lipniacki.        %
%                                                                              %
%  Note: Plotted variables are normalized by their maxima.                     %
%                                                                              %
% ---------------------------------------------------------------------------- %

%% Continuous protocol
plot_title = 'Continuous';
n_pulses = 1;

simulate_lipniacki( 9*3600,   0, n_pulses, plot_title);


%% Pulses

% pulses 5min-60min, 5min-100min, 5min-200min
n_pulses = 3;
plot_title = 'Pulses 5-60 min';
simulate_lipniacki( 5*60,   60*60,  n_pulses, plot_title);
plot_title = 'Pulses 5-100 min';
simulate_lipniacki( 5*60,   100*60, n_pulses, plot_title);
plot_title = 'Pulses 5-200 min';
simulate_lipniacki( 5*60,  200*60,  n_pulses, plot_title);

% pulses 22.5min-45min
n_pulses = 13;
plot_title = 'Pulses 22.5-45 min';
simulate_lipniacki(22.5*60, 45*60, n_pulses, plot_title);

% pulses 45min-90min
n_pulses = 6;
plot_title = 'Pulses 45-90 min';
simulate_lipniacki(45*60,  90*60, n_pulses, plot_title);


%% On-off protocol
plot_title = 'On off protocol';
n_pulses = 1;
simulate_lipniacki(2*3600,   10*3600, n_pulses, plot_title);
    
