# Supplementary material for: A plausible identifiable model of the canonical NF-κB signaling pathway
Source: PLoS One. 2023 Jun 2;18(6):e0286416. doi: 10.1371/journal.pone.0286416 (PMC10237389; doi:10.1371/journal.pone.0286416)
Supplement: S1 Code — (ZIP) [file pone.0286416.s015.zip › S1_Codes/MATLAB files/Murakawa2015/murakawa.m]

% ---------------------------------------------------------------------------- %
%                                                                              %
%  Implementation of the Murakawa et al. 2015 model featuring the article:     %
%                                                                              %
%                 "A plausible identifiable model of the                       %
%                 canonical NF-{kappa}B signaling pathway"                     %
%                                                                              %
%  by  J. Jaruszewicz-Blonska,  I. Kosiuk,  W. Prus,  and T. Lipniacki.        %
%                                                                              %
% ---------------------------------------------------------------------------- %


%         Variables are coded as follows:                                      %
%                                                                              %
%         y(1)   A20           cytoplasmic A20                                 %
%         y(2)   tA20          A20 transcript                                  %
%         y(3)   IKK           active IKK                                      %
%         y(4)   IkBa|NFkB     cytoplasmic (IkBa|NFkB) complex                 %
%         y(5)   IkBa          free cytoplasmic IkBa                           %
%         y(6)   tIkBa         IkBa transcript                                 %
%         y(7)   NFkB          free nuclear NFkB                               %
% ---------------------------------------------------------------------------- %


function dydt=murakawa(t, y, TNF)

% parameters

k1  = 9727.7;
k2  =    0.0011844;
k3  =    0.85927;
k4  =    0.22329;
k5  =    0.0055014;
k6  =    0.0063041;
k7  =    0.00029974;
k8  =    0.00038679;
k9  =    0.099907;
k10 =   12.657;
k11 =    0.12952;
k12 =    0.098751; % (k12=0.00029974 for WT cells, k12=0 for A20-deficient cells)
k13 =    0.0015859;
k14 =   39.284;

RC3H1a20 = 1;
RC3H1ikba = 1;


% equations

dydt = zeros(7,1);

dydt(1) = k9*y(2)-k3*y(1);                         % cytoplasmic A20

dydt(2) = k12*y(7)-k7*y(2)*RC3H1a20;               % A20 transcript

dydt(3) = TNF*k10*exp(-y(1))+k2/(k2+y(1))-k4*y(3); % active IKK

dydt(4) = k1*y(7)*y(5)-k14*y(4)-k6*y(3)*y(4);      % cytoplasmic (IkBa|NFkB) complex

dydt(5) = k14*y(4)-k1*y(7)*y(5)+k11*y(6)-k5*y(5);  % free cytoplasmic IkBa

dydt(6) = k13*y(7)-k8*y(6)*RC3H1ikba;              % IkB transcript

dydt(7) = k6*y(3)*y(4)-k1*y(7)*y(5)+k14*y(4);      % free nuclear NFkB


end
