# Supplementary material for: A plausible identifiable model of the canonical NF-κB signaling pathway
Source: PLoS One. 2023 Jun 2;18(6):e0286416. doi: 10.1371/journal.pone.0286416 (PMC10237389; doi:10.1371/journal.pone.0286416)
Supplement: S1 Code — (ZIP) [file pone.0286416.s015.zip › S1_Codes/MATLAB files/Murakawa2015/simulate_murakawa.m]

% ---------------------------------------------------------------------------- %
%                                                                              %
%  Stimulation protocol with the Murakawa et al. 2015 model featuring          %
%                                                                              %
%                 "A plausible identifiable model of the                       %
%                 canonical NF-{kappa}B signaling pathway"                     %
%                                                                              %
%  by  J. Jaruszewicz-Blonska,  I. Kosiuk,  W. Prus,  and T. Lipniacki.        %
%                                                                              %
%  Note: Plotted variables are normalized by their maxima.                     %
%                                                                              %
% ---------------------------------------------------------------------------- %


% Arguments:
%
%    dur_tnf_on       -- duration of TNF stimulation in a pulse
%    dur_tnf_interval -- time between the beginnings of TNF stimulation pulses
%    n_tnf_pulses     -- number of TNF pulses
%
function simulate_murakawa(dur_tnf_on, dur_tnf_interval, n_tnf_pulses, plot_title)


%% Initial condition

% all species == 0, except for total NF-kB given as cytoplasmic complex(IkBa|NFkB) 
species0 = [0, 0, 0, 1.4454, 0, 0, 0];  


%% Time points and durations (time unit is 1 minute)

t_equil_begin = -24*60;
t_end         = +24*60;
t_tnf_begin   =   1*60;  % time when TNF is added


%% Protocol

% equilibration
steps = {
    [t_equil_begin, t_tnf_begin, 0];  % TNF absent
};

% pulses
for i=1:n_tnf_pulses
    pulse_begin = t_tnf_begin + (i - 1)*dur_tnf_interval;
    pulse_end = pulse_begin + dur_tnf_on;
    rest_end = (i < n_tnf_pulses)*(t_tnf_begin + i *dur_tnf_interval) + (i == n_tnf_pulses)*t_end;
    steps{end + 1} = [pulse_begin, pulse_end, 1];  % TNF present
    steps{end + 1} = [pulse_end, rest_end,    0];  % TNF absent
end


%% Simulation

% accumulators
timepoints = [[t_equil_begin]];
species = [species0];
tnfs = [[0]];  % TNF absent

for i=1:length(steps)

    % extract time span and the presence of TNF stimulation
    s = steps{i};
    [tspan_begin, tspan_end, tnf] = deal(s(1), s(2), s(3));

    % integrate
    [t, y] = ode23s(@(t, y) murakawa(t, y, tnf), [tspan_begin, tspan_end], species(end, :));

    % append results (skipping points that are identical in subsequent steps)
    timepoints = [timepoints; t];
    species = [species; y];
    tnfs = [tnfs; tnf*ones(length(t), 1)];
end


%% Plotting

plot_tspan_h = [0 10];
timepoints_h = timepoints / 60;
t_in_plot_tspan = (plot_tspan_h(1) < timepoints_h) .* (timepoints_h < plot_tspan_h(2));
maxnorm_species = species ./ max(species .* t_in_plot_tspan);


panels = {
    {tnfs,                  'k', 'TNF'},
    {maxnorm_species(:, 3), [0,0.4470, 0.7410], 'IKK_{a}'},
    {maxnorm_species(:, 7), [0,0.4470, 0.7410], 'free nuclear NF-\kappaB'},
    {maxnorm_species(:, 1), [0,0.4470, 0.7410], 'A20'},
    {maxnorm_species(:, 5), [0,0.4470, 0.7410], 'free cytoplasmic I\kappa{}B\alpha{}'},
    {maxnorm_species(:, 6), [0,0.4470, 0.7410], 'I\kappa{}B\alpha{}_{t}'},
};


figure()
set(gca, 'fontsize', 12);

for i=1:length(panels)
    p = panels{i};
    [trajectory, color, species_name] = deal(p{1}, p{2}, p{3});

    subplot(1, length(panels), i);
    plot(timepoints_h, trajectory, 'color', color, 'LineWidth', 1);
    title(species_name);
    grid on;
    xlim(plot_tspan_h);
    ylim([0 1]);
    axis('square');
    xlabel('Time [h]');
end


if exist('OCTAVE_VERSION', 'builtin') > 0
       ht = text(0, 1, plot_title, 'parent', gcf, ...
                'horizontalalignment', 'center', 'verticalalignment', 'top');
       set(ht, 'position', [-40 2.5 0]);
    else
        sgtitle(plot_title);
    end 

end % function simulate_murakawa()
