# Supplementary material for: A plausible identifiable model of the canonical NF-κB signaling pathway
Source: PLoS One. 2023 Jun 2;18(6):e0286416. doi: 10.1371/journal.pone.0286416 (PMC10237389; doi:10.1371/journal.pone.0286416)
Supplement: S1 Code — (ZIP) [file pone.0286416.s015.zip › S1_Codes/MATLAB files/Reduced2023/reduced.m]

% ---------------------------------------------------------------------------- %
%                                                                              %
%  Implementation of the reduced NF-kappa B model developed in the article:    %
%                                                                              %
%                 "A plausible identifiable model of the                       %
%                 canonical NF-{kappa}B signaling pathway"                     %
%                                                                              %
%  by  J. Jaruszewicz-Blonska,  I. Kosiuk,  W. Prus,  and T. Lipniacki.        %
%                                                                              %
% ---------------------------------------------------------------------------- %
                       
%         Variables are coded as follows:                                      %
%                                                                              %
%         y(1)   IKKn    neutral IKK                                           %
%         y(2)   IKKa    active  IKK                                           %
%         y(3)   NFkBn   active  NFkB                                          %
%         y(4)   A20     total A20                                             %
%         y(5)   IkBa    free IkBa                                             %
%         y(6)   IkBat   IkBa transcript                                       %
%                                                                              %
% ---------------------------------------------------------------------------- %

function dy = reduced(t,y,TNF)
 
    kdeg=0.000107;
    k1=0.00195;
    k3=0.00145;
    k2=0.0357;                  % k2=0.0357 WT; k2=0 KO A20
    a3=0.0946;
    delta=0.108;                % delta - Michaelis-Menten constant 
    epsilon=0.0428;             % epsilon - Michaelis-Menten constant
    cdeg=0.000106;
    c4a=0.00313;
    a2=0.0763;
    c5a=5.778e-05;
    i1a=0.000595;
    c3a=0.000372;

 % TNF=0 TNF off, 
 % TNF=1 TNF on
 
    dy=zeros(6,1);

    dy(1)=kdeg*(1-y(1))-TNF*k1*y(1);                                            % neutral IKK   

    dy(2)=TNF*k1*y(1)-(k3+kdeg+TNF*k2*y(4))*y(2);                               % free active IKK  
    
    dy(3)=a3*y(2)*(1-y(3))*delta/(y(5)+delta)-i1a*y(5)*y(3)/(epsilon+y(3));     % active NFkB  

    dy(4)=cdeg*(y(3)-y(4));                                                     % total A20                                                                

    dy(5)=c4a*y(6)-a3*y(5)*y(2)*((1-y(3)))/(y(5)+delta)-a2*y(2)*y(5)-c5a*y(5)-i1a*y(5)*y(3)/(epsilon+y(3));       % free IkBa

    dy(6)=c3a*(y(3)-y(6));                                                      % IkBa transcript

end
